# Supplementary material for: RNA-guided retargeting of Sleeping Beauty transposition in human cells
Source: eLife. 2020 Mar 6;9:e53868. doi: 10.7554/eLife.53868 (PMC7077980; doi:10.7554/eLife.53868)
Supplement: Figure 5—source data 1. [file elife-53868-fig5-data1.txt]

chr16	68226	68226	+
chr7	113483	113483	+
chr17	321168	321168	+
chr10	370891	370891	+
chr7	446385	446385	+
chr6	927920	927920	+
chr17	1049472	1049472	+
chr3	1082954	1082954	+
chr7	1503267	1503267	+
chr5	1562507	1562507	+
chr3	1703059	1703059	+
chr11	1740629	1740629	+
chr1	1887300	1887300	+
chr18	2308208	2308208	+
chr20	2566539	2566539	+
chr19	2596842	2596842	+
chr9	2679599	2679599	+
chrX	2708583	2708583	+
chr6	2724879	2724879	+
chr8	2795220	2795220	+
chr2	3005717	3005717	+
chr10	3094407	3094407	+
chr11	3107549	3107549	+
chr17	3174067	3174067	+
chr19	3312270	3312270	+
chr16	3424571	3424571	+
chr17	3514044	3514044	+
chr9	3727361	3727361	+
chr18	4048860	4048860	+
chr1	4209066	4209066	+
chr7	4498032	4498032	+
chr11	4504918	4504918	+
chr10	4543878	4543878	+
chr19	4549194	4549194	+
chr10	4784887	4784887	+
chr16	4926578	4926578	+
chr10	5475789	5475789	+
chr20	5737191	5737191	+
chr3	5825568	5825568	+
chr12	6152858	6152858	+
chr20	6247063	6247063	+
chr17	6319783	6319783	+
chr17	6483466	6483466	+
chr20	6614357	6614357	+
chr17	7211063	7211063	+
chr4	7979176	7979176	+
chr16	8449775	8449775	+
chr7	8853191	8853191	+
chr6	9244160	9244160	+
chr6	9270502	9270502	+
chr11	9275041	9275041	+
chr17	9291597	9291597	+
chr5	9377253	9377253	+
chr1	9415384	9415384	+
chr16	9437101	9437101	+
chr12	10186951	10186951	+
chr20	10265070	10265070	+
chr2	10343279	10343279	+
chr12	10377785	10377785	+
chr4	10479880	10479880	+
chr5	10547453	10547453	+
chr19	10610231	10610231	+
chr19	10632800	10632800	+
chr1	10798250	10798250	+
chr9	10858404	10858404	+
chr8	11216876	11216876	+
chr6	11627984	11627984	+
chr20	11713792	11713792	+
chr2	11968949	11968949	+
chr17	12676496	12676496	+
chr11	12678700	12678700	+
chr12	12852600	12852600	+
chrX	12981929	12981929	+
chr5	13032029	13032029	+
chr11	13137260	13137260	+
chr7	13327906	13327906	+
chr5	13567792	13567792	+
chr6	13622321	13622321	+
chr19	13645555	13645555	+
chr16	13654797	13654797	+
chr6	13773728	13773728	+
chr4	13891350	13891350	+
chr6	13975414	13975414	+
chr19	14044247	14044247	+
chr4	14091889	14091889	+
chr5	14214859	14214859	+
chr11	14450087	14450087	+
chr21	14545790	14545790	+
chr19	14944952	14944952	+
chr16	15433453	15433453	+
chr6	15695585	15695585	+
chr3	15794850	15794850	+
chr20	15879816	15879816	+
chr9	16460121	16460121	+
chr5	16572658	16572658	+
chr10	16741990	16741990	+
chr6	16767964	16767964	+
chr20	16879602	16879602	+
chr11	16890857	16890857	+
chrX	16978910	16978910	+
chr6	17871197	17871197	+
chr5	17935808	17935808	+
chr22	18048390	18048390	+
chr4	18207672	18207672	+
chr3	18288999	18288999	+
chr17	18468690	18468690	+
chr5	18565685	18565685	+
chrX	18599010	18599010	+
chr13	18859280	18859280	+
chr8	19019523	19019523	+
chr2	19137870	19137870	+
chr8	19153240	19153240	+
chr7	19290906	19290906	+
chr17	19311726	19311726	+
chr17	19330413	19330413	+
chr3	19888633	19888633	+
chr5	19960258	19960258	+
chr7	19979069	19979069	+
chr2	20249235	20249235	+
chr22	20501882	20501882	+
chrX	20611563	20611563	+
chr12	20992209	20992209	+
chr13	21011259	21011259	+
chr1	21013183	21013183	+
chr17	21286483	21286483	+
chr9	21308650	21308650	+
chr5	21386289	21386289	+
chr7	21747280	21747280	+
chr1	22078489	22078489	+
chr1	22087878	22087878	+
chr3	22430857	22430857	+
chr8	22488801	22488801	+
chr18	22556634	22556634	+
chr2	22812787	22812787	+
chr18	22826416	22826416	+
chr16	23532404	23532404	+
chr4	23623437	23623437	+
chr8	23758106	23758106	+
chrX	23782470	23782470	+
chr1	23807716	23807716	+
chr1	23944901	23944901	+
chr2	24000159	24000159	+
chr22	24119363	24119363	+
chr3	24131360	24131360	+
chr1	24135139	24135139	+
chrX	24355661	24355661	+
chr5	24366897	24366897	+
chr5	24487335	24487335	+
chr1	24565313	24565313	+
chr4	24619530	24619530	+
chr1	24829011	24829011	+
chr22	25156361	25156361	+
chr21	25165650	25165650	+
chr12	25219642	25219642	+
chr6	25250599	25250599	+
chr20	25529385	25529385	+
chr2	25636721	25636721	+
chr15	25678878	25678878	+
chr7	25704505	25704505	+
chr8	25863410	25863410	+
chrX	25893166	25893166	+
chr6	26152323	26152323	+
chr8	26325195	26325195	+
chr21	26847837	26847837	+
chr10	27075924	27075924	+
chr18	27398352	27398352	+
chr8	27885885	27885885	+
chr1	27970446	27970446	+
chr7	28017469	28017469	+
chr17	28285380	28285380	+
chr8	28296091	28296091	+
chr1	28324101	28324101	+
chr2	28345736	28345736	+
chr21	28403189	28403189	+
chr1	28596493	28596493	+
chr11	28747790	28747790	+
chr11	28794649	28794649	+
chr3	28819360	28819360	+
chr10	28907553	28907553	+
chr2	29126292	29126292	+
chr17	29168027	29168027	+
chr16	29270474	29270474	+
chr22	29303672	29303672	+
chr7	29717602	29717602	+
chr11	29943631	29943631	+
chr3	30135211	30135211	+
chr7	30199907	30199907	+
chr5	30306520	30306520	+
chr5	30390345	30390345	+
chr21	30614888	30614888	+
chr12	30642417	30642417	+
chr7	30706057	30706057	+
chr6	30759491	30759491	+
chr22	30794566	30794566	+
chr12	30921405	30921405	+
chr8	30951934	30951934	+
chr17	31231978	31231978	+
chr13	31436796	31436796	+
chr1	31518868	31518868	+
chr10	31758435	31758435	+
chr13	31821458	31821458	+
chr5	32128500	32128500	+
chr18	32138485	32138485	+
chr20	32232073	32232073	+
chr20	32244696	32244696	+
chr8	32352066	32352066	+
chr7	32794508	32794508	+
chr5	32902438	32902438	+
chr12	32963186	32963186	+
chr19	33014689	33014689	+
chr5	33275960	33275960	+
chr13	33283191	33283191	+
chr2	33298394	33298394	+
chr1	33620791	33620791	+
chr18	33641012	33641012	+
chr5	33921952	33921952	+
chr11	34024972	34024972	+
chr5	34441638	34441638	+
chr5	34448235	34448235	+
chr20	34682585	34682585	+
chrX	34729044	34729044	+
chr5	34894441	34894441	+
chr17	34981782	34981782	+
chr5	35083877	35083877	+
chr7	35091677	35091677	+
chr1	35263595	35263595	+
chr18	35634562	35634562	+
chr1	35668792	35668792	+
chr20	35740718	35740718	+
chr19	35824340	35824340	+
chr6	35845515	35845515	+
chr6	35865064	35865064	+
chr9	35967330	35967330	+
chr20	36143696	36143696	+
chr13	36190365	36190365	+
chr5	36243772	36243772	+
chr6	36251022	36251022	+
chr6	36608810	36608810	+
chrX	36686764	36686764	+
chr15	36940869	36940869	+
chr8	37017626	37017626	+
chr22	37157954	37157954	+
chr17	37199553	37199553	+
chr14	37427960	37427960	+
chr5	37456457	37456457	+
chr9	37764861	37764861	+
chr8	37804121	37804121	+
chr2	37902465	37902465	+
chr20	38075135	38075135	+
chr21	38202352	38202352	+
chr18	38223181	38223181	+
chr4	38699117	38699117	+
chr15	38750434	38750434	+
chr2	38769210	38769210	+
chr18	38853305	38853305	+
chr17	38974645	38974645	+
chr8	38975402	38975402	+
chr11	39033354	39033354	+
chr17	39091648	39091648	+
chr2	39111567	39111567	+
chr14	39187264	39187264	+
chr5	39460411	39460411	+
chr4	39512677	39512677	+
chr21	39546888	39546888	+
chr1	39631443	39631443	+
chr7	39673584	39673584	+
chr8	40059387	40059387	+
chr2	40257085	40257085	+
chr19	40259426	40259426	+
chr4	40390095	40390095	+
chr15	40404832	40404832	+
chr19	40563423	40563423	+
chr22	40587530	40587530	+
chr18	40723811	40723811	+
chr2	40750626	40750626	+
chr17	40923434	40923434	+
chr15	40970829	40970829	+
chr6	40977717	40977717	+
chr21	41100572	41100572	+
chr1	41183413	41183413	+
chr1	41470963	41470963	+
chr4	41501213	41501213	+
chr15	41508268	41508268	+
chr11	41621028	41621028	+
chr15	41668565	41668565	+
chr18	41784548	41784548	+
chr8	41824578	41824578	+
chr6	41910738	41910738	+
chr22	42211057	42211057	+
chr18	42260454	42260454	+
chr19	42403374	42403374	+
chr4	42559513	42559513	+
chrX	42564659	42564659	+
chr22	42584889	42584889	+
chr6	42649469	42649469	+
chr11	42765387	42765387	+
chr3	42824410	42824410	+
chr6	42958253	42958253	+
chr2	43134804	43134804	+
chr17	43161841	43161841	+
chr6	43604284	43604284	+
chr11	43638168	43638168	+
chr22	43906271	43906271	+
chr17	43958377	43958377	+
chr15	44106707	44106707	+
chr7	44314179	44314179	+
chr18	44501875	44501875	+
chr18	44588094	44588094	+
chr17	44820661	44820661	+
chr21	44941142	44941142	+
chr13	44992090	44992090	+
chr20	45121239	45121239	+
chr1	45310545	45310545	+
chr18	45760466	45760466	+
chr17	46136281	46136281	+
chr18	46197681	46197681	+
chrX	46629504	46629504	+
chr7	46884896	46884896	+
chr17	47253016	47253016	+
chr10	47446207	47446207	+
chr15	47646420	47646420	+
chr2	47857959	47857959	+
chr6	47896986	47896986	+
chr11	47964973	47964973	+
chr15	48282999	48282999	+
chr2	48503074	48503074	+
chr18	49168336	49168336	+
chrX	49171175	49171175	+
chr12	49235852	49235852	+
chr11	49328659	49328659	+
chr20	49497666	49497666	+
chr3	49503027	49503027	+
chr1	49752869	49752869	+
chr17	49760363	49760363	+
chr20	50021678	50021678	+
chr2	50098505	50098505	+
chr5	50235732	50235732	+
chr3	50400071	50400071	+
chr16	50524688	50524688	+
chr22	50578802	50578802	+
chr12	50585315	50585315	+
chr12	50970458	50970458	+
chr1	51187411	51187411	+
chr1	51994265	51994265	+
chr5	52209540	52209540	+
chr16	52233802	52233802	+
chr12	52497243	52497243	+
chr4	52584214	52584214	+
chr6	52623511	52623511	+
chr8	52625738	52625738	+
chr3	52979675	52979675	+
chr15	53144161	53144161	+
chrX	53164128	53164128	+
chr1	53260195	53260195	+
chr5	53388268	53388268	+
chr4	53407654	53407654	+
chr7	53631778	53631778	+
chr15	53737105	53737105	+
chr1	53878137	53878137	+
chr10	54054169	54054169	+
chr5	54315247	54315247	+
chr8	54718107	54718107	+
chr2	54958168	54958168	+
chr7	55025853	55025853	+
chr16	55543964	55543964	+
chr12	55714782	55714782	+
chr3	55747049	55747049	+
chr10	56552197	56552197	+
chr17	56578622	56578622	+
chr10	56910166	56910166	+
chr15	56991606	56991606	+
chr13	57023708	57023708	+
chr15	57129688	57129688	+
chr5	57192866	57192866	+
chr14	57205466	57205466	+
chr6	57424421	57424421	+
chr8	57464689	57464689	+
chr20	57521763	57521763	+
chr20	58046731	58046731	+
chr10	58161342	58161342	+
chr8	58176367	58176367	+
chr13	58432641	58432641	+
chr11	58550289	58550289	+
chr2	58600011	58600011	+
chr16	58647118	58647118	+
chr14	58676979	58676979	+
chr15	58885868	58885868	+
chr5	59016954	59016954	+
chr1	59130297	59130297	+
chr14	59221437	59221437	+
chr1	60393155	60393155	+
chr18	60717478	60717478	+
chr10	61145395	61145395	+
chr5	61272169	61272169	+
chr1	61582892	61582892	+
chr2	61621061	61621061	+
chr17	61659013	61659013	+
chr12	61714274	61714274	+
chr6	61770877	61770877	+
chr11	62728878	62728878	+
chr20	62754058	62754058	+
chrX	62882532	62882532	+
chr1	62926174	62926174	+
chr17	63007342	63007342	+
chr1	63046070	63046070	+
chr7	63091551	63091551	+
chr1	63121371	63121371	+
chr17	63219426	63219426	+
chr8	63330021	63330021	+
chr15	63490743	63490743	+
chr6	63521718	63521718	+
chrX	63570602	63570602	+
chr3	64033093	64033093	+
chr16	64079875	64079875	+
chr20	64115937	64115937	+
chr14	64126245	64126245	+
chr1	64209566	64209566	+
chr15	64644625	64644625	+
chr7	64719851	64719851	+
chr12	64814683	64814683	+
chr16	64867672	64867672	+
chr11	64884559	64884559	+
chr14	65077721	65077721	+
chr16	65144812	65144812	+
chr17	65340105	65340105	+
chr1	65430447	65430447	+
chr14	65460596	65460596	+
chr8	65857909	65857909	+
chr13	65867192	65867192	+
chr5	66145784	66145784	+
chr14	66401417	66401417	+
chr11	66535739	66535739	+
chr11	67160382	67160382	+
chr15	67282834	67282834	+
chr4	67346714	67346714	+
chr7	67512953	67512953	+
chr10	67641954	67641954	+
chr7	67844830	67844830	+
chr8	67950051	67950051	+
chr6	68050252	68050252	+
chr9	68503059	68503059	+
chr5	68576621	68576621	+
chr8	68788292	68788292	+
chr14	68830582	68830582	+
chr8	69313804	69313804	+
chr5	69359632	69359632	+
chr4	69470759	69470759	+
chr11	69577089	69577089	+
chr16	69615980	69615980	+
chr2	69949038	69949038	+
chr17	70017573	70017573	+
chr7	70040253	70040253	+
chrX	70225443	70225443	+
chr15	70278357	70278357	+
chr18	70369422	70369422	+
chr8	70459722	70459722	+
chr14	70655043	70655043	+
chr10	71019037	71019037	+
chr16	71181337	71181337	+
chr15	71341385	71341385	+
chr11	71466793	71466793	+
chr9	71667365	71667365	+
chr10	71968717	71968717	+
chr17	72021059	72021059	+
chr11	72319748	72319748	+
chr15	72593036	72593036	+
chr5	72695561	72695561	+
chr9	72705124	72705124	+
chr13	72725909	72725909	+
chr11	72738884	72738884	+
chr18	72743001	72743001	+
chr7	72842560	72842560	+
chr13	73138612	73138612	+
chr17	73264132	73264132	+
chr13	73299881	73299881	+
chr11	73431475	73431475	+
chr14	73440291	73440291	+
chr4	73845751	73845751	+
chr4	73847749	73847749	+
chr7	74218687	74218687	+
chr6	75301088	75301088	+
chr11	75394321	75394321	+
chr3	75704036	75704036	+
chr17	75717029	75717029	+
chr15	75850402	75850402	+
chr15	75863024	75863024	+
chr1	76036862	76036862	+
chr8	76104231	76104231	+
chr14	76685014	76685014	+
chr12	76837654	76837654	+
chr11	77290276	77290276	+
chrX	77547009	77547009	+
chr15	77693208	77693208	+
chr15	77841978	77841978	+
chr14	78085916	78085916	+
chr4	78680605	78680605	+
chr9	78817126	78817126	+
chr14	79239098	79239098	+
chr9	79389153	79389153	+
chr14	79495583	79495583	+
chr7	79579976	79579976	+
chr12	79947097	79947097	+
chr5	80020584	80020584	+
chr16	80202840	80202840	+
chr8	80248126	80248126	+
chr16	80374540	80374540	+
chr5	80451710	80451710	+
chr8	80483171	80483171	+
chr11	80560621	80560621	+
chr8	80579621	80579621	+
chr8	81120555	81120555	+
chr5	81186615	81186615	+
chr7	81217647	81217647	+
chr17	81576059	81576059	+
chr17	81658061	81658061	+
chr7	81881275	81881275	+
chrX	82177681	82177681	+
chr2	82350471	82350471	+
chr17	82645640	82645640	+
chr17	82715947	82715947	+
chr13	83009287	83009287	+
chr13	83071019	83071019	+
chr10	83262680	83262680	+
chr11	83507109	83507109	+
chr11	83684667	83684667	+
chr5	83866472	83866472	+
chr6	84092574	84092574	+
chr4	84242590	84242590	+
chr3	84255986	84255986	+
chr11	84451964	84451964	+
chr4	85778356	85778356	+
chr6	86041426	86041426	+
chr12	86553726	86553726	+
chr14	87020108	87020108	+
chr13	87262533	87262533	+
chr1	87429923	87429923	+
chr13	87456205	87456205	+
chr4	87635145	87635145	+
chr5	87736346	87736346	+
chr9	87831700	87831700	+
chr10	87877089	87877089	+
chr2	87920181	87920181	+
chr9	87975423	87975423	+
chr4	87977361	87977361	+
chr4	88098980	88098980	+
chr11	88108318	88108318	+
chr3	88199125	88199125	+
chr15	88551435	88551435	+
chr15	88776394	88776394	+
chr13	88792101	88792101	+
chr13	88907319	88907319	+
chr5	89364429	89364429	+
chr12	89602919	89602919	+
chr16	89642242	89642242	+
chr12	89656717	89656717	+
chr13	89718297	89718297	+
chr15	89938925	89938925	+
chr15	90524760	90524760	+
chr5	90588024	90588024	+
chr9	90786176	90786176	+
chr11	90810409	90810409	+
chr9	91901257	91901257	+
chr10	91921613	91921613	+
chr8	92503897	92503897	+
chr10	92534854	92534854	+
chr9	92540110	92540110	+
chr12	92782495	92782495	+
chr13	92807763	92807763	+
chr10	93597089	93597089	+
chr1	93798022	93798022	+
chr15	93903780	93903780	+
chr6	93938593	93938593	+
chr10	94017765	94017765	+
chr7	94044243	94044243	+
chr9	94167436	94167436	+
chr12	94204356	94204356	+
chr10	94235413	94235413	+
chr4	94447108	94447108	+
chr5	94562602	94562602	+
chr11	94744238	94744238	+
chr15	95078465	95078465	+
chr11	95239052	95239052	+
chr8	95738767	95738767	+
chr5	95810788	95810788	+
chr12	96021918	96021918	+
chr15	96074953	96074953	+
chr13	96342405	96342405	+
chr14	96520819	96520819	+
chr5	96635499	96635499	+
chr5	96661471	96661471	+
chr5	96739401	96739401	+
chr13	96903205	96903205	+
chr1	97468894	97468894	+
chr15	97616980	97616980	+
chr3	97840891	97840891	+
chr11	98022866	98022866	+
chr4	98117047	98117047	+
chr4	98213895	98213895	+
chr8	98359994	98359994	+
chr15	98418641	98418641	+
chr5	98615929	98615929	+
chr13	98700808	98700808	+
chr9	98939667	98939667	+
chr13	98965662	98965662	+
chr7	99068225	99068225	+
chr5	99095702	99095702	+
chr13	99286169	99286169	+
chr1	99570356	99570356	+
chr7	99816209	99816209	+
chr14	100302987	100302987	+
chr11	100443898	100443898	+
chr10	100950239	100950239	+
chrX	101113229	101113229	+
chr1	101133638	101133638	+
chr4	101395997	101395997	+
chr14	101485596	101485596	+
chr10	101488376	101488376	+
chrX	101708320	101708320	+
chr10	101939081	101939081	+
chr2	101940996	101940996	+
chr1	101992761	101992761	+
chr2	102050569	102050569	+
chr14	102141364	102141364	+
chr13	102333086	102333086	+
chr4	102624674	102624674	+
chr14	103043476	103043476	+
chr12	103357480	103357480	+
chr9	103787487	103787487	+
chr10	103938649	103938649	+
chr1	103980929	103980929	+
chr7	104317271	104317271	+
chr1	104873046	104873046	+
chr11	105053262	105053262	+
chr10	105115580	105115580	+
chr1	105367188	105367188	+
chr11	105375209	105375209	+
chr11	105502742	105502742	+
chr4	105712713	105712713	+
chr5	105827635	105827635	+
chr4	106196201	106196201	+
chr3	106201021	106201021	+
chr8	106341569	106341569	+
chr8	106620630	106620630	+
chr2	106742368	106742368	+
chr3	106814663	106814663	+
chr8	107309664	107309664	+
chr5	107456016	107456016	+
chr2	107657935	107657935	+
chr13	107938466	107938466	+
chr7	108161085	108161085	+
chr10	108242436	108242436	+
chr10	108875348	108875348	+
chr2	109555189	109555189	+
chr13	109581271	109581271	+
chr13	109711859	109711859	+
chr12	109876323	109876323	+
chr3	109992179	109992179	+
chr1	110313840	110313840	+
chr3	110837722	110837722	+
chr2	110871982	110871982	+
chr9	110987371	110987371	+
chr1	111180751	111180751	+
chr9	111447262	111447262	+
chr7	111560288	111560288	+
chr12	111574117	111574117	+
chr4	111598182	111598182	+
chrX	112747825	112747825	+
chr5	113031491	113031491	+
chr3	113149797	113149797	+
chr2	113461482	113461482	+
chr7	113540389	113540389	+
chr12	113561483	113561483	+
chr6	113572134	113572134	+
chr3	115178079	115178079	+
chrX	116107804	116107804	+
chr1	116831720	116831720	+
chr11	116852134	116852134	+
chr11	117234682	117234682	+
chr10	117475052	117475052	+
chr7	118012630	118012630	+
chr12	118214063	118214063	+
chr11	118822008	118822008	+
chr12	119070513	119070513	+
chr11	119246321	119246321	+
chr3	119577718	119577718	+
chr5	119586100	119586100	+
chr10	119848952	119848952	+
chr6	119974500	119974500	+
chr8	120743790	120743790	+
chr8	121212180	121212180	+
chr10	121727275	121727275	+
chr2	121770094	121770094	+
chr8	121834357	121834357	+
chr3	122199160	122199160	+
chr6	122500115	122500115	+
chr10	122573753	122573753	+
chr10	122710664	122710664	+
chr12	122972861	122972861	+
chr9	123193231	123193231	+
chr12	123387558	123387558	+
chr6	123764860	123764860	+
chrX	123928402	123928402	+
chr7	124964613	124964613	+
chr4	125182126	125182126	+
chr5	125277595	125277595	+
chr7	125403166	125403166	+
chr4	125727661	125727661	+
chr2	126309122	126309122	+
chr7	126315112	126315112	+
chr3	126513140	126513140	+
chr3	126626507	126626507	+
chr6	126988788	126988788	+
chr5	127011671	127011671	+
chr4	127994231	127994231	+
chrX	128193492	128193492	+
chr5	128378598	128378598	+
chr2	128417753	128417753	+
chr9	128434410	128434410	+
chr3	128688465	128688465	+
chr7	128711625	128711625	+
chr9	129880592	129880592	+
chr2	129977123	129977123	+
chrX	130684527	130684527	+
chr9	130779699	130779699	+
chr5	130954694	130954694	+
chr6	131131243	131131243	+
chr12	131563828	131563828	+
chr5	132144621	132144621	+
chr10	132520520	132520520	+
chr12	132605326	132605326	+
chr9	133093678	133093678	+
chr10	133209047	133209047	+
chr3	134539958	134539958	+
chr6	134837835	134837835	+
chr3	135777909	135777909	+
chr6	136073627	136073627	+
chr3	136676577	136676577	+
chrX	136702999	136702999	+
chr8	137153838	137153838	+
chr9	137552960	137552960	+
chr9	137696663	137696663	+
chr3	137825444	137825444	+
chr4	137874793	137874793	+
chr6	138013811	138013811	+
chr6	138158165	138158165	+
chr8	138472822	138472822	+
chr7	139122088	139122088	+
chr3	141962951	141962951	+
chrX	142867599	142867599	+
chr8	143603191	143603191	+
chr8	144074952	144074952	+
chr8	144382385	144382385	+
chr3	144391056	144391056	+
chr4	144399540	144399540	+
chr7	144706323	144706323	+
chr5	145564565	145564565	+
chr1	145986351	145986351	+
chr3	147025959	147025959	+
chr2	148095370	148095370	+
chr1	150046200	150046200	+
chr3	150362707	150362707	+
chr3	151412984	151412984	+
chrX	151816406	151816406	+
chr5	151829943	151829943	+
chr5	152042199	152042199	+
chr5	152223782	152223782	+
chr3	153516099	153516099	+
chr1	153828543	153828543	+
chr4	154016964	154016964	+
chr1	154877761	154877761	+
chr1	155290429	155290429	+
chr4	155459191	155459191	+
chr4	155791101	155791101	+
chr1	156929730	156929730	+
chr5	157388453	157388453	+
chr4	157871221	157871221	+
chr6	158291285	158291285	+
chr5	158651993	158651993	+
chr5	159454609	159454609	+
chr6	159933799	159933799	+
chr2	160048681	160048681	+
chr2	161249769	161249769	+
chr1	161349473	161349473	+
chr5	161619765	161619765	+
chr4	163022197	163022197	+
chr5	163231684	163231684	+
chr3	163755288	163755288	+
chr1	164399493	164399493	+
chr4	165332182	165332182	+
chr1	166388309	166388309	+
chr3	166606639	166606639	+
chr5	167067596	167067596	+
chr1	167280871	167280871	+
chr5	167351185	167351185	+
chr2	167452896	167452896	+
chr3	169065490	169065490	+
chr3	169363306	169363306	+
chr1	170644019	170644019	+
chr1	170676894	170676894	+
chr2	172017008	172017008	+
chr1	172909786	172909786	+
chr1	173598215	173598215	+
chr5	173874150	173874150	+
chr5	173991330	173991330	+
chr2	174450990	174450990	+
chr5	175131156	175131156	+
chr5	175524160	175524160	+
chr3	179880412	179880412	+
chr3	181970394	181970394	+
chr3	182016913	182016913	+
chr2	182957751	182957751	+
chr1	182965047	182965047	+
chr2	182972691	182972691	+
chr4	183124111	183124111	+
chr2	184397363	184397363	+
chr2	184622078	184622078	+
chr3	185435712	185435712	+
chr1	185448896	185448896	+
chr1	186879851	186879851	+
chr3	189443360	189443360	+
chr3	190133106	190133106	+
chr3	190545842	190545842	+
chr2	190729479	190729479	+
chr2	191371552	191371552	+
chr1	191872156	191872156	+
chr2	192961957	192961957	+
chr3	193681319	193681319	+
chr1	193714423	193714423	+
chr1	193921834	193921834	+
chr3	196727235	196727235	+
chr2	197555623	197555623	+
chr2	198330441	198330441	+
chr2	199024075	199024075	+
chr2	199684932	199684932	+
chr1	201481066	201481066	+
chr1	201702874	201702874	+
chr1	201702949	201702949	+
chr1	202964254	202964254	+
chr1	203478595	203478595	+
chr2	203512130	203512130	+
chr1	203762305	203762305	+
chr1	203973978	203973978	+
chr1	204609301	204609301	+
chr1	209358891	209358891	+
chr1	209872221	209872221	+
chr2	210367724	210367724	+
chr2	213589308	213589308	+
chr2	214908745	214908745	+
chr2	218184920	218184920	+
chr1	218656911	218656911	+
chr1	223298524	223298524	+
chr2	223566341	223566341	+
chr1	224338189	224338189	+
chr1	225190616	225190616	+
chr1	225656018	225656018	+
chr1	226532855	226532855	+
chr1	228236236	228236236	+
chr2	229350518	229350518	+
chr1	229653357	229653357	+
chr2	230146679	230146679	+
chr2	232141251	232141251	+
chr2	232554891	232554891	+
chr2	235193489	235193489	+
chr2	235368024	235368024	+
chr1	236365741	236365741	+
chr1	238126736	238126736	+
chr2	238640229	238640229	+
chr1	240746104	240746104	+
chr1	244832039	244832039	+
chr1	247026343	247026343	+
chr1	247671341	247671341	+
chr2	114971	114971	+
chr12	324942	324942	+
chr16	420788	420788	+
chrX	909942	909942	+
chr18	1208259	1208259	+
chrX	1218483	1218483	+
chr5	1346516	1346516	+
chr3	1512326	1512326	+
chr19	1732186	1732186	+
chr18	1817685	1817685	+
chr17	2348454	2348454	+
chr4	2434517	2434517	+
chr5	2470770	2470770	+
chr4	2588366	2588366	+
chr9	2589090	2589090	+
chr17	2669938	2669938	+
chr8	2701808	2701808	+
chr16	2893435	2893435	+
chr19	3355145	3355145	+
chr10	3732726	3732726	+
chr5	3768440	3768440	+
chrX	4071735	4071735	+
chr16	4097852	4097852	+
chr19	4125580	4125580	+
chr12	4184397	4184397	+
chr17	4375909	4375909	+
chr17	5094820	5094820	+
chr5	5457923	5457923	+
chr6	5598250	5598250	+
chr11	6233616	6233616	+
chr5	6519576	6519576	+
chr20	6575074	6575074	+
chr11	6702940	6702940	+
chr17	6919879	6919879	+
chr11	6942938	6942938	+
chr4	6964875	6964875	+
chr6	7136651	7136651	+
chr20	7789896	7789896	+
chr16	8228517	8228517	+
chr16	8273230	8273230	+
chr20	8501905	8501905	+
chr7	8767511	8767511	+
chr16	8784158	8784158	+
chr11	8934885	8934885	+
chr20	9066547	9066547	+
chr11	9120454	9120454	+
chr7	9228383	9228383	+
chr11	9616334	9616334	+
chr3	9948235	9948235	+
chr11	10041549	10041549	+
chr2	10046999	10046999	+
chr11	10234084	10234084	+
chr11	11179298	11179298	+
chr18	11336132	11336132	+
chr3	11360067	11360067	+
chr5	11475764	11475764	+
chr12	11741647	11741647	+
chr5	12082020	12082020	+
chr19	12118408	12118408	+
chr10	12135891	12135891	+
chrX	12408784	12408784	+
chr5	12607192	12607192	+
chr16	12631863	12631863	+
chr20	12644596	12644596	+
chr3	12944360	12944360	+
chr7	12953392	12953392	+
chr3	13439081	13439081	+
chr20	13527056	13527056	+
chr7	14075940	14075940	+
chr5	14112746	14112746	+
chr16	14215508	14215508	+
chr2	14259792	14259792	+
chr8	14316479	14316479	+
chr19	14370662	14370662	+
chr12	14410734	14410734	+
chr6	14607994	14607994	+
chr3	15385752	15385752	+
chr20	15463002	15463002	+
chr5	15483929	15483929	+
chr12	15627387	15627387	+
chr17	15682168	15682168	+
chr3	15804893	15804893	+
chr16	15995533	15995533	+
chr19	16170429	16170429	+
chr20	16471636	16471636	+
chr16	16568205	16568205	+
chr5	16737579	16737579	+
chr7	16840856	16840856	+
chr6	16842431	16842431	+
chr6	17069502	17069502	+
chr2	17514419	17514419	+
chr20	17881036	17881036	+
chr9	17926902	17926902	+
chr12	18371997	18371997	+
chr12	18775503	18775503	+
chr16	18797091	18797091	+
chr19	18811682	18811682	+
chr1	18889705	18889705	+
chr16	18979975	18979975	+
chr8	19122052	19122052	+
chr5	19314283	19314283	+
chr17	19430658	19430658	+
chr17	20114158	20114158	+
chr4	20523665	20523665	+
chr2	20626545	20626545	+
chr3	20631290	20631290	+
chr11	20974369	20974369	+
chr1	21171569	21171569	+
chr5	21926770	21926770	+
chr6	21949471	21949471	+
chr3	22115578	22115578	+
chr20	22266188	22266188	+
chr9	22290973	22290973	+
chr1	22456825	22456825	+
chr7	22516149	22516149	+
chr1	23178569	23178569	+
chr4	23348692	23348692	+
chr12	23406971	23406971	+
chr13	23516653	23516653	+
chr9	23734747	23734747	+
chr5	23958770	23958770	+
chr1	24205171	24205171	+
chr8	24242209	24242209	+
chr8	24496691	24496691	+
chr11	24611368	24611368	+
chr15	24662832	24662832	+
chr3	24700356	24700356	+
chr7	24965278	24965278	+
chr1	25308452	25308452	+
chr5	25347073	25347073	+
chrX	25391706	25391706	+
chr5	25585444	25585444	+
chr6	25644378	25644378	+
chr4	25738843	25738843	+
chr10	26601547	26601547	+
chr9	27096813	27096813	+
chr7	27473648	27473648	+
chr5	28326174	28326174	+
chr3	28342856	28342856	+
chr1	28490947	28490947	+
chr17	28626415	28626415	+
chr2	28899758	28899758	+
chr3	28916455	28916455	+
chr11	29040926	29040926	+
chr2	29340241	29340241	+
chr18	29550577	29550577	+
chr12	29779945	29779945	+
chr4	29809073	29809073	+
chr6	30021432	30021432	+
chrX	30084591	30084591	+
chr6	30377251	30377251	+
chr2	30386873	30386873	+
chr5	30414116	30414116	+
chr9	30508062	30508062	+
chr7	31109315	31109315	+
chr14	31478444	31478444	+
chr22	31526299	31526299	+
chr20	31978793	31978793	+
chr2	32199078	32199078	+
chr9	32332217	32332217	+
chr13	32423912	32423912	+
chr5	32427270	32427270	+
chr18	32473566	32473566	+
chr12	32492625	32492625	+
chr19	32877197	32877197	+
chr3	33163707	33163707	+
chr4	33397849	33397849	+
chr17	33577290	33577290	+
chr8	33690331	33690331	+
chr7	33810977	33810977	+
chr5	33956979	33956979	+
chr20	34024452	34024452	+
chr5	34035180	34035180	+
chr1	34416531	34416531	+
chr19	34447937	34447937	+
chr20	34573511	34573511	+
chr15	34606044	34606044	+
chr10	34662248	34662248	+
chr6	34796020	34796020	+
chr7	34804867	34804867	+
chr22	34867476	34867476	+
chr8	34978497	34978497	+
chr10	35478656	35478656	+
chr15	35503210	35503210	+
chr14	35599185	35599185	+
chr2	35696039	35696039	+
chr20	35721993	35721993	+
chr4	36044569	36044569	+
chr5	36356758	36356758	+
chr3	37778946	37778946	+
chr19	38376966	38376966	+
chr13	38454913	38454913	+
chr20	38762383	38762383	+
chr6	38972170	38972170	+
chr5	39096636	39096636	+
chr2	39184933	39184933	+
chr5	39452587	39452587	+
chr5	39529724	39529724	+
chr4	39745759	39745759	+
chr18	39911292	39911292	+
chr22	39917509	39917509	+
chr15	39935973	39935973	+
chr3	39967454	39967454	+
chr17	40115619	40115619	+
chr21	40142909	40142909	+
chr7	40219873	40219873	+
chr7	40506657	40506657	+
chr3	40683707	40683707	+
chr15	40842463	40842463	+
chr22	40851721	40851721	+
chrX	41072935	41072935	+
chr7	41186215	41186215	+
chr15	41233693	41233693	+
chr1	41260952	41260952	+
chr15	41526105	41526105	+
chr7	41858971	41858971	+
chr5	41866088	41866088	+
chr5	42155955	42155955	+
chr17	42246576	42246576	+
chr15	42613164	42613164	+
chr17	42648812	42648812	+
chr15	42794951	42794951	+
chr7	42931673	42931673	+
chr10	43185610	43185610	+
chrX	43334915	43334915	+
chr10	43447632	43447632	+
chr22	43516268	43516268	+
chr17	43558271	43558271	+
chr7	43938262	43938262	+
chr13	43950002	43950002	+
chr18	43976777	43976777	+
chr5	44055458	44055458	+
chr3	44221455	44221455	+
chrX	44299039	44299039	+
chr1	44586919	44586919	+
chr2	45194412	45194412	+
chr20	45404414	45404414	+
chr2	45565613	45565613	+
chr15	45941484	45941484	+
chr18	46022045	46022045	+
chr8	46126113	46126113	+
chr14	46605401	46605401	+
chr6	46683264	46683264	+
chr12	46782567	46782567	+
chr12	47217942	47217942	+
chr11	47559099	47559099	+
chr2	47734925	47734925	+
chr2	47760069	47760069	+
chr2	47966909	47966909	+
chr3	48010568	48010568	+
chr15	48058952	48058952	+
chr12	48064161	48064161	+
chr20	48313365	48313365	+
chr17	48733834	48733834	+
chr7	49181321	49181321	+
chr15	49295371	49295371	+
chr15	49343129	49343129	+
chr12	49444588	49444588	+
chr8	49460949	49460949	+
chr19	49523964	49523964	+
chr13	49732948	49732948	+
chr14	49902299	49902299	+
chr3	50178609	50178609	+
chr17	50525794	50525794	+
chr10	50546928	50546928	+
chr13	50617035	50617035	+
chr17	50813934	50813934	+
chr1	50965062	50965062	+
chr5	51092423	51092423	+
chr3	51134174	51134174	+
chr2	51380844	51380844	+
chr16	51416114	51416114	+
chr2	51427977	51427977	+
chr8	51479274	51479274	+
chr20	51925524	51925524	+
chr7	52596824	52596824	+
chr3	52735040	52735040	+
chr16	52825482	52825482	+
chr1	52835391	52835391	+
chr3	52902715	52902715	+
chr2	52942971	52942971	+
chr8	53108625	53108625	+
chr12	53155490	53155490	+
chrX	53276335	53276335	+
chr1	53440490	53440490	+
chr6	53658888	53658888	+
chr3	53968798	53968798	+
chr20	54016952	54016952	+
chr17	54201399	54201399	+
chrX	54285063	54285063	+
chr5	54527767	54527767	+
chr4	54768808	54768808	+
chr1	55020122	55020122	+
chr2	55087715	55087715	+
chr1	55219426	55219426	+
chr4	55382667	55382667	+
chr8	55671446	55671446	+
chr3	55918123	55918123	+
chr5	56713359	56713359	+
chr3	57187596	57187596	+
chr17	57426263	57426263	+
chr20	57531468	57531468	+
chr13	57791054	57791054	+
chr4	58160435	58160435	+
chr3	58320717	58320717	+
chr10	58417845	58417845	+
chr18	58426346	58426346	+
chr3	58461880	58461880	+
chr1	58905789	58905789	+
chr15	59280325	59280325	+
chr17	59414828	59414828	+
chr16	59418325	59418325	+
chr13	59637875	59637875	+
chr11	59815996	59815996	+
chr12	59966753	59966753	+
chr10	59990300	59990300	+
chr5	60080936	60080936	+
chr11	60242751	60242751	+
chr17	60480687	60480687	+
chr13	60607673	60607673	+
chr1	60826691	60826691	+
chr17	60938718	60938718	+
chr5	61154526	61154526	+
chr10	61159753	61159753	+
chr11	61163822	61163822	+
chr12	61388026	61388026	+
chr14	61434731	61434731	+
chr3	61734792	61734792	+
chr11	61824595	61824595	+
chr14	62520634	62520634	+
chr14	62592261	62592261	+
chr10	62750785	62750785	+
chr20	63055432	63055432	+
chr13	63810955	63810955	+
chr17	63925063	63925063	+
chr17	63953101	63953101	+
chr12	64595632	64595632	+
chr11	64768863	64768863	+
chr6	64789044	64789044	+
chr15	64824430	64824430	+
chr5	65123126	65123126	+
chr8	65259525	65259525	+
chr8	65633570	65633570	+
chr7	65870957	65870957	+
chr5	66255658	66255658	+
chr13	66351290	66351290	+
chr18	66406577	66406577	+
chr8	67051070	67051070	+
chr11	67253775	67253775	+
chr4	67646948	67646948	+
chr7	67835405	67835405	+
chr7	67907848	67907848	+
chr17	68356218	68356218	+
chr3	68467572	68467572	+
chr10	68483944	68483944	+
chr8	69140674	69140674	+
chr17	69248514	69248514	+
chr14	69268396	69268396	+
chr17	69279319	69279319	+
chr7	69342079	69342079	+
chr17	69345981	69345981	+
chr6	69591384	69591384	+
chr10	70280520	70280520	+
chr2	70285641	70285641	+
chr9	70327012	70327012	+
chr3	70747450	70747450	+
chr15	70881413	70881413	+
chr16	71018562	71018562	+
chr3	71157453	71157453	+
chr12	71484130	71484130	+
chr13	71835254	71835254	+
chr7	71980005	71980005	+
chr2	71995373	71995373	+
chr14	72297085	72297085	+
chr11	72575013	72575013	+
chr11	72637577	72637577	+
chr18	72989501	72989501	+
chr1	73102887	73102887	+
chr1	73163420	73163420	+
chr14	73293228	73293228	+
chr6	73525633	73525633	+
chr8	73640356	73640356	+
chr15	74553228	74553228	+
chr17	74600464	74600464	+
chr5	74795406	74795406	+
chr10	74840964	74840964	+
chr1	75492325	75492325	+
chr15	75739772	75739772	+
chr18	75744425	75744425	+
chr6	75888993	75888993	+
chr10	76014995	76014995	+
chr1	76289279	76289279	+
chr4	76526037	76526037	+
chr17	76559599	76559599	+
chr11	76611316	76611316	+
chr5	77005547	77005547	+
chr18	77035418	77035418	+
chr4	77198155	77198155	+
chr13	77479774	77479774	+
chr5	77927263	77927263	+
chr3	78008714	78008714	+
chr7	78389908	78389908	+
chr6	78622001	78622001	+
chr8	78950819	78950819	+
chr5	79140309	79140309	+
chr13	79507789	79507789	+
chr8	79820031	79820031	+
chr16	79915516	79915516	+
chr2	79918203	79918203	+
chr12	80204019	80204019	+
chr12	80341825	80341825	+
chr8	80351539	80351539	+
chr10	80472676	80472676	+
chr8	80496783	80496783	+
chr11	81263815	81263815	+
chr3	81291638	81291638	+
chr13	82524421	82524421	+
chr16	82553926	82553926	+
chr1	82667132	82667132	+
chr15	83299188	83299188	+
chr5	83929425	83929425	+
chr5	83959875	83959875	+
chr13	84218764	84218764	+
chr12	84299311	84299311	+
chr2	84684208	84684208	+
chr12	84793560	84793560	+
chr10	85258868	85258868	+
chr10	85297845	85297845	+
chr8	85364276	85364276	+
chrX	86151469	86151469	+
chr9	86238978	86238978	+
chr11	86290697	86290697	+
chr9	86431187	86431187	+
chrX	86571272	86571272	+
chr3	88158170	88158170	+
chr16	88191498	88191498	+
chr13	88230121	88230121	+
chr12	88263897	88263897	+
chr15	88401663	88401663	+
chr15	88711754	88711754	+
chr12	89518881	89518881	+
chr12	89705668	89705668	+
chr10	89742607	89742607	+
chrX	90059208	90059208	+
chr5	90368742	90368742	+
chr2	90401199	90401199	+
chr15	90474965	90474965	+
chr11	90708702	90708702	+
chr10	90993351	90993351	+
chr5	91311092	91311092	+
chr9	92058985	92058985	+
chr13	92174621	92174621	+
chr12	92209525	92209525	+
chr14	92340161	92340161	+
chr6	92351836	92351836	+
chr8	92372552	92372552	+
chr15	92523640	92523640	+
chr10	92545648	92545648	+
chr12	92595120	92595120	+
chr7	93416467	93416467	+
chr10	93656810	93656810	+
chr8	93896436	93896436	+
chr8	93920949	93920949	+
chr14	94107589	94107589	+
chrX	94252440	94252440	+
chr12	94397624	94397624	+
chr12	94582623	94582623	+
chr1	94823406	94823406	+
chr4	94904714	94904714	+
chr11	95456376	95456376	+
chr5	95739066	95739066	+
chr15	95901095	95901095	+
chr9	95950448	95950448	+
chr5	96317829	96317829	+
chr13	96934478	96934478	+
chrX	97562965	97562965	+
chr9	97723676	97723676	+
chr4	97877024	97877024	+
chr3	98129798	98129798	+
chr3	98273053	98273053	+
chr1	98289390	98289390	+
chr11	99049051	99049051	+
chr10	99127856	99127856	+
chr1	99538878	99538878	+
chr3	99989190	99989190	+
chr2	100329711	100329711	+
chr8	100481693	100481693	+
chr2	100920377	100920377	+
chr8	100989063	100989063	+
chr10	101418949	101418949	+
chr10	101663739	101663739	+
chr8	101832918	101832918	+
chr11	101899236	101899236	+
chr2	102295282	102295282	+
chr14	102455905	102455905	+
chr2	102565086	102565086	+
chr11	102951438	102951438	+
chr9	104436839	104436839	+
chr12	104723972	104723972	+
chr1	104986158	104986158	+
chr5	105006790	105006790	+
chr14	105191893	105191893	+
chr12	105572476	105572476	+
chr8	105600591	105600591	+
chr3	105956496	105956496	+
chr7	106027111	106027111	+
chr3	106759008	106759008	+
chr10	107331647	107331647	+
chr2	107388515	107388515	+
chr10	107514739	107514739	+
chr9	107809900	107809900	+
chr4	108748975	108748975	+
chr6	109048239	109048239	+
chrX	109150098	109150098	+
chr10	109693750	109693750	+
chr3	109951421	109951421	+
chr7	110164060	110164060	+
chr11	110305708	110305708	+
chr2	111859093	111859093	+
chr2	112303376	112303376	+
chr11	112451790	112451790	+
chr6	113175340	113175340	+
chr2	113797984	113797984	+
chr5	114123818	114123818	+
chr4	114208838	114208838	+
chr4	114401604	114401604	+
chr1	114991216	114991216	+
chr3	115305205	115305205	+
chr8	115673119	115673119	+
chr7	116276334	116276334	+
chr6	116863058	116863058	+
chr4	117442090	117442090	+
chr5	117479484	117479484	+
chr7	117566999	117566999	+
chr4	117643954	117643954	+
chr7	117736934	117736934	+
chr8	117809281	117809281	+
chrX	117840205	117840205	+
chr12	118075228	118075228	+
chr2	118510370	118510370	+
chr11	118589304	118589304	+
chr6	118590459	118590459	+
chrX	118618024	118618024	+
chr10	119233877	119233877	+
chrX	120219520	120219520	+
chr2	120294551	120294551	+
chr7	120583483	120583483	+
chr5	120839336	120839336	+
chr9	121375063	121375063	+
chr2	121641751	121641751	+
chr4	121738192	121738192	+
chr2	121816252	121816252	+
chr12	122785502	122785502	+
chr12	122799579	122799579	+
chr11	123674528	123674528	+
chr9	123720475	123720475	+
chr7	123822376	123822376	+
chr2	123942240	123942240	+
chr8	124039336	124039336	+
chr6	124258178	124258178	+
chr5	124335081	124335081	+
chrX	124385596	124385596	+
chr4	124788226	124788226	+
chr10	124962719	124962719	+
chr2	125858179	125858179	+
chrX	125885475	125885475	+
chr8	125997508	125997508	+
chr9	127600803	127600803	+
chr7	127616786	127616786	+
chr8	127638752	127638752	+
chr6	127720151	127720151	+
chr2	128047388	128047388	+
chr9	128255651	128255651	+
chr5	128579600	128579600	+
chr2	128801661	128801661	+
chr7	128930593	128930593	+
chr7	129311732	129311732	+
chr5	129866446	129866446	+
chr4	131628130	131628130	+
chr12	132089631	132089631	+
chr11	132623449	132623449	+
chr12	132928483	132928483	+
chr3	133924417	133924417	+
chr4	134041660	134041660	+
chr4	134162496	134162496	+
chr7	134564077	134564077	+
chr2	134640333	134640333	+
chr11	134711645	134711645	+
chr4	134959904	134959904	+
chr8	135937975	135937975	+
chr3	136950092	136950092	+
chr2	137607732	137607732	+
chr5	137957251	137957251	+
chr4	138115958	138115958	+
chr3	138286427	138286427	+
chr5	138381863	138381863	+
chrX	138751602	138751602	+
chr3	138957144	138957144	+
chr7	139306105	139306105	+
chr4	142926112	142926112	+
chr5	142978175	142978175	+
chrX	143625677	143625677	+
chr7	143801867	143801867	+
chr6	144188642	144188642	+
chr2	144405282	144405282	+
chr4	144617798	144617798	+
chr8	145064160	145064160	+
chr6	145928540	145928540	+
chr3	146231367	146231367	+
chr7	146622185	146622185	+
chr6	147535301	147535301	+
chr6	147861918	147861918	+
chr3	148174879	148174879	+
chr5	148392393	148392393	+
chr6	148742821	148742821	+
chr2	148921633	148921633	+
chr1	150138188	150138188	+
chr1	150148417	150148417	+
chr3	150366807	150366807	+
chr1	150584784	150584784	+
chr6	150623537	150623537	+
chr2	150737837	150737837	+
chr1	150979750	150979750	+
chr2	150991675	150991675	+
chr2	151025884	151025884	+
chr2	151162428	151162428	+
chr3	151644619	151644619	+
chrX	152937674	152937674	+
chr6	153038054	153038054	+
chr1	154740049	154740049	+
chr4	154977981	154977981	+
chr1	155738346	155738346	+
chr1	156185315	156185315	+
chr3	156974048	156974048	+
chr3	158427444	158427444	+
chr7	158762773	158762773	+
chr1	160810740	160810740	+
chr2	161180751	161180751	+
chr2	162532191	162532191	+
chr2	162913218	162913218	+
chr5	163242398	163242398	+
chr1	163459668	163459668	+
chr5	163627528	163627528	+
chr6	163755784	163755784	+
chr6	164924080	164924080	+
chr5	165369839	165369839	+
chr3	165402479	165402479	+
chr3	166787771	166787771	+
chr1	167729359	167729359	+
chr3	167835876	167835876	+
chr1	167890016	167890016	+
chr1	168353626	168353626	+
chr5	171939995	171939995	+
chr2	171998685	171998685	+
chr5	172112142	172112142	+
chr3	172214620	172214620	+
chr5	172247663	172247663	+
chr3	172779487	172779487	+
chr2	173108513	173108513	+
chr2	173471313	173471313	+
chr2	174881097	174881097	+
chr5	174950623	174950623	+
chr2	175740146	175740146	+
chr1	175745939	175745939	+
chr5	179086517	179086517	+
chr3	182879688	182879688	+
chr3	182994948	182994948	+
chr1	184029302	184029302	+
chr1	185405780	185405780	+
chr1	185444253	185444253	+
chr3	186593610	186593610	+
chr1	187185536	187185536	+
chr3	187463943	187463943	+
chr2	188026984	188026984	+
chr3	189307970	189307970	+
chr2	189380891	189380891	+
chr2	189429817	189429817	+
chr3	189798448	189798448	+
chr2	190379853	190379853	+
chr3	190745112	190745112	+
chr3	191177878	191177878	+
chr3	196239283	196239283	+
chr1	198763321	198763321	+
chr2	200244634	200244634	+
chr2	200703983	200703983	+
chr2	203138050	203138050	+
chr1	204358950	204358950	+
chr2	205305243	205305243	+
chr2	206464176	206464176	+
chr1	212263863	212263863	+
chr1	213066540	213066540	+
chr2	217476362	217476362	+
chr2	218106269	218106269	+
chr2	218549157	218549157	+
chr1	219234182	219234182	+
chr1	219461665	219461665	+
chr2	220136371	220136371	+
chr2	222655343	222655343	+
chr1	222816612	222816612	+
chr2	222970826	222970826	+
chr2	223133369	223133369	+
chr1	223841669	223841669	+
chr2	227033094	227033094	+
chr1	232757044	232757044	+
chr2	233411589	233411589	+
chr1	234109130	234109130	+
chr2	239346106	239346106	+
chr2	239849489	239849489	+
chr1	240770495	240770495	+
chr2	240927042	240927042	+
chr1	246451573	246451573	+
chr4	252781	252781	+
chr18	393490	393490	+
chr16	489373	489373	+
chr6	1057251	1057251	+
chr12	1076858	1076858	+
chr16	1988744	1988744	+
chr10	2218252	2218252	+
chr4	2696920	2696920	+
chr2	3342269	3342269	+
chr11	3394302	3394302	+
chr12	3908057	3908057	+
chr5	3957622	3957622	+
chr6	4276399	4276399	+
chr18	4283489	4283489	+
chr10	4555615	4555615	+
chr7	5032478	5032478	+
chr3	5316737	5316737	+
chr19	6132335	6132335	+
chr17	6457135	6457135	+
chr8	6478391	6478391	+
chr5	6565389	6565389	+
chr19	6612175	6612175	+
chr5	6691124	6691124	+
chr8	6720087	6720087	+
chr20	8630524	8630524	+
chr18	9394150	9394150	+
chr18	9711252	9711252	+
chr11	9827679	9827679	+
chr16	10398595	10398595	+
chr1	10550048	10550048	+
chr11	10689424	10689424	+
chr2	10799804	10799804	+
chr7	10872123	10872123	+
chr3	11237374	11237374	+
chr17	12361926	12361926	+
chr9	12382925	12382925	+
chr9	12997100	12997100	+
chr19	13141986	13141986	+
chr5	13321942	13321942	+
chr5	13341376	13341376	+
chr6	13938800	13938800	+
chr17	14102126	14102126	+
chr17	14163166	14163166	+
chr21	14192951	14192951	+
chr2	14236403	14236403	+
chr1	14594146	14594146	+
chr8	15645768	15645768	+
chr10	15854346	15854346	+
chr4	15871953	15871953	+
chr19	15987036	15987036	+
chr8	16192295	16192295	+
chr5	16566476	16566476	+
chr3	16749950	16749950	+
chr8	16880535	16880535	+
chr3	17084264	17084264	+
chr7	17113696	17113696	+
chr8	17160091	17160091	+
chr21	17463873	17463873	+
chr7	17480489	17480489	+
chr17	17804353	17804353	+
chr11	18304556	18304556	+
chr7	18441712	18441712	+
chr5	19003857	19003857	+
chr2	19381449	19381449	+
chr8	19614725	19614725	+
chr12	19618532	19618532	+
chr5	19698706	19698706	+
chr7	20217927	20217927	+
chr8	20761615	20761615	+
chr21	20786325	20786325	+
chr5	21174122	21174122	+
chr11	21295032	21295032	+
chr1	21441973	21441973	+
chr5	21736124	21736124	+
chr8	21741146	21741146	+
chr4	22366350	22366350	+
chr15	22658371	22658371	+
chr7	22856825	22856825	+
chr5	23065439	23065439	+
chr13	23269417	23269417	+
chr16	23368945	23368945	+
chr4	23383012	23383012	+
chr11	23802415	23802415	+
chr16	23994361	23994361	+
chrX	24198558	24198558	+
chr13	24932274	24932274	+
chr7	24958016	24958016	+
chr2	25437765	25437765	+
chr11	25634604	25634604	+
chr6	26089462	26089462	+
chr6	26151806	26151806	+
chr5	26303858	26303858	+
chr11	26352763	26352763	+
chrX	26385410	26385410	+
chr8	26425511	26425511	+
chr4	26476856	26476856	+
chr12	26598275	26598275	+
chr7	26795329	26795329	+
chr11	26903636	26903636	+
chr1	27166164	27166164	+
chr7	27211665	27211665	+
chr2	27308273	27308273	+
chr1	27438346	27438346	+
chr3	27801592	27801592	+
chr10	27986359	27986359	+
chrX	28245461	28245461	+
chr22	28460556	28460556	+
chr12	28610198	28610198	+
chr1	28722551	28722551	+
chr9	29071918	29071918	+
chr21	29138177	29138177	+
chr20	29378867	29378867	+
chr2	29694309	29694309	+
chr15	29787844	29787844	+
chr22	30211154	30211154	+
chr14	30515163	30515163	+
chr16	30553418	30553418	+
chr20	30687324	30687324	+
chr15	30944708	30944708	+
chr5	31114410	31114410	+
chr12	31215894	31215894	+
chrX	31223844	31223844	+
chr4	31251318	31251318	+
chr15	31713830	31713830	+
chr22	32911209	32911209	+
chr19	33020473	33020473	+
chr9	33024066	33024066	+
chr1	33054703	33054703	+
chr6	33212544	33212544	+
chr3	33347491	33347491	+
chr8	33681215	33681215	+
chr3	33863768	33863768	+
chr4	33920353	33920353	+
chr5	34012735	34012735	+
chr20	34393000	34393000	+
chr20	34685376	34685376	+
chr13	35006593	35006593	+
chr1	35327901	35327901	+
chr3	35492672	35492672	+
chr8	35571279	35571279	+
chr8	36048954	36048954	+
chrX	36251333	36251333	+
chr21	36251843	36251843	+
chr1	36561181	36561181	+
chr6	36566141	36566141	+
chr5	36594125	36594125	+
chr14	36598162	36598162	+
chr20	37830279	37830279	+
chr18	38491252	38491252	+
chr2	38557830	38557830	+
chr17	39447933	39447933	+
chr21	39466465	39466465	+
chr8	39852631	39852631	+
chr13	40165566	40165566	+
chr22	40412721	40412721	+
chr12	40433980	40433980	+
chr12	40496487	40496487	+
chr13	41088466	41088466	+
chr8	41186768	41186768	+
chr13	41361654	41361654	+
chr11	41598484	41598484	+
chr13	42216965	42216965	+
chr5	42244514	42244514	+
chr13	42277918	42277918	+
chr14	42655645	42655645	+
chr10	42767208	42767208	+
chr13	42960048	42960048	+
chr15	43054036	43054036	+
chr2	43347607	43347607	+
chr7	43366694	43366694	+
chr22	43380210	43380210	+
chr5	43389663	43389663	+
chr15	43494484	43494484	+
chr3	43704489	43704489	+
chr15	44098988	44098988	+
chr17	44576171	44576171	+
chr13	44801791	44801791	+
chr1	44855416	44855416	+
chr6	44892869	44892869	+
chr7	45559033	45559033	+
chr17	46065312	46065312	+
chr18	46192230	46192230	+
chr5	46339582	46339582	+
chr2	46472413	46472413	+
chr12	46782487	46782487	+
chr11	46823419	46823419	+
chr2	47124811	47124811	+
chr4	47480390	47480390	+
chr19	47629830	47629830	+
chr17	47825819	47825819	+
chr20	47997452	47997452	+
chr15	48542729	48542729	+
chr17	48655820	48655820	+
chr3	48707288	48707288	+
chr3	48862316	48862316	+
chr17	49245682	49245682	+
chr12	49353326	49353326	+
chr2	49497705	49497705	+
chr17	50172812	50172812	+
chr17	50403768	50403768	+
chr7	50435235	50435235	+
chr13	50792146	50792146	+
chr3	50797994	50797994	+
chr15	50866152	50866152	+
chr17	51203177	51203177	+
chr19	51378765	51378765	+
chr10	51384275	51384275	+
chr2	51502771	51502771	+
chr1	51632189	51632189	+
chr15	51652085	51652085	+
chr8	51679254	51679254	+
chr13	52079157	52079157	+
chr5	52615219	52615219	+
chr12	52812184	52812184	+
chr14	53421610	53421610	+
chr3	53529431	53529431	+
chr5	53554620	53554620	+
chr14	53608089	53608089	+
chr1	54029809	54029809	+
chr13	54348099	54348099	+
chr3	54673396	54673396	+
chr3	55791402	55791402	+
chr5	55813843	55813843	+
chr11	55905922	55905922	+
chr17	56339669	56339669	+
chr6	56416587	56416587	+
chr6	56627966	56627966	+
chr15	56716193	56716193	+
chr3	56725302	56725302	+
chr17	56798507	56798507	+
chr15	56966048	56966048	+
chr16	57049478	57049478	+
chr3	57484131	57484131	+
chr4	57517197	57517197	+
chr11	57522371	57522371	+
chr12	57854614	57854614	+
chr15	58105891	58105891	+
chr12	58108940	58108940	+
chr15	58165544	58165544	+
chr19	58189788	58189788	+
chr11	58268810	58268810	+
chr1	58294765	58294765	+
chr5	58827290	58827290	+
chr16	59014650	59014650	+
chr3	59041995	59041995	+
chr10	59055516	59055516	+
chr1	59144529	59144529	+
chr14	59213670	59213670	+
chr8	59623832	59623832	+
chr8	59738554	59738554	+
chr18	60712857	60712857	+
chr8	60778775	60778775	+
chr2	60806407	60806407	+
chr8	60973332	60973332	+
chr17	61210672	61210672	+
chr20	61443113	61443113	+
chr4	61524479	61524479	+
chr12	61579825	61579825	+
chr8	62321006	62321006	+
chr4	63023076	63023076	+
chr20	63299831	63299831	+
chr18	63401394	63401394	+
chr15	63420754	63420754	+
chr14	63440454	63440454	+
chr10	63675875	63675875	+
chr12	64120877	64120877	+
chr12	64152616	64152616	+
chr8	64383792	64383792	+
chr15	65080966	65080966	+
chr17	65201034	65201034	+
chr2	65340115	65340115	+
chr5	65355236	65355236	+
chr3	65893140	65893140	+
chr18	66364986	66364986	+
chr11	66800408	66800408	+
chr5	67025967	67025967	+
chr8	67066005	67066005	+
chr13	67321770	67321770	+
chr16	67338302	67338302	+
chr18	67832889	67832889	+
chr13	68346347	68346347	+
chr14	68392674	68392674	+
chr15	68583713	68583713	+
chr17	68622297	68622297	+
chr14	68785716	68785716	+
chr8	68855929	68855929	+
chr9	69345492	69345492	+
chr7	69658967	69658967	+
chr17	70006430	70006430	+
chr7	70078004	70078004	+
chr18	70129153	70129153	+
chr13	70193191	70193191	+
chr15	70320886	70320886	+
chr17	70504939	70504939	+
chr15	70644290	70644290	+
chr6	70862334	70862334	+
chr4	71094578	71094578	+
chr17	71162574	71162574	+
chr13	71222049	71222049	+
chr14	71499049	71499049	+
chr16	71575671	71575671	+
chr4	71762931	71762931	+
chr2	71792601	71792601	+
chr10	72091368	72091368	+
chr11	72200498	72200498	+
chr5	72814453	72814453	+
chr5	73096858	73096858	+
chrX	73129233	73129233	+
chr8	73802041	73802041	+
chr8	74204649	74204649	+
chr11	74421991	74421991	+
chr9	74898418	74898418	+
chr12	75141471	75141471	+
chr8	75825844	75825844	+
chr17	76174584	76174584	+
chr17	76236181	76236181	+
chr4	76298869	76298869	+
chr5	76315095	76315095	+
chr8	76337686	76337686	+
chr3	76342618	76342618	+
chr8	76438565	76438565	+
chr15	76938031	76938031	+
chr3	77115812	77115812	+
chr5	77441013	77441013	+
chr18	77715188	77715188	+
chr2	77775399	77775399	+
chr7	77905982	77905982	+
chr9	78210074	78210074	+
chr7	78618664	78618664	+
chr5	78721169	78721169	+
chr9	78781988	78781988	+
chr17	78887393	78887393	+
chr2	79171654	79171654	+
chr8	79253269	79253269	+
chr13	79292125	79292125	+
chr8	79410514	79410514	+
chr13	79570003	79570003	+
chr14	79825757	79825757	+
chr14	80076309	80076309	+
chr8	80081198	80081198	+
chr6	80382694	80382694	+
chr14	80602822	80602822	+
chr14	80636099	80636099	+
chr9	80806366	80806366	+
chr12	80893647	80893647	+
chr8	81092258	81092258	+
chr10	81677081	81677081	+
chr17	81998316	81998316	+
chr6	82144900	82144900	+
chr15	83040319	83040319	+
chr4	83056977	83056977	+
chr16	83237488	83237488	+
chr14	83389497	83389497	+
chr5	84504369	84504369	+
chr7	84915986	84915986	+
chr2	84924364	84924364	+
chr16	84978912	84978912	+
chr6	85110558	85110558	+
chr9	85208226	85208226	+
chrX	85502003	85502003	+
chr5	85771673	85771673	+
chrX	85816663	85816663	+
chr9	85862702	85862702	+
chr7	86213501	86213501	+
chr14	86276191	86276191	+
chr13	87007563	87007563	+
chr13	87062855	87062855	+
chr10	87148861	87148861	+
chr11	87887469	87887469	+
chr7	88017642	88017642	+
chrX	88105084	88105084	+
chr6	88438525	88438525	+
chr7	88956712	88956712	+
chr12	89596429	89596429	+
chr5	89669076	89669076	+
chr1	89948540	89948540	+
chr14	90236951	90236951	+
chr6	90253481	90253481	+
chr13	90791152	90791152	+
chr3	90810474	90810474	+
chr13	90949960	90949960	+
chr7	90972537	90972537	+
chr11	91031275	91031275	+
chr9	91116777	91116777	+
chr12	91573598	91573598	+
chr6	91763761	91763761	+
chr6	91822814	91822814	+
chr9	92163903	92163903	+
chr1	92737584	92737584	+
chr1	92739412	92739412	+
chr6	93215893	93215893	+
chr1	93586554	93586554	+
chr11	93588620	93588620	+
chr9	94031998	94031998	+
chr5	94065920	94065920	+
chr3	94592859	94592859	+
chr1	95047201	95047201	+
chr12	95524075	95524075	+
chr12	96190913	96190913	+
chr5	96612906	96612906	+
chr1	96716002	96716002	+
chr9	96874144	96874144	+
chr15	97668836	97668836	+
chr1	98850528	98850528	+
chr9	99904200	99904200	+
chr14	100061731	100061731	+
chr15	100344286	100344286	+
chr3	100637567	100637567	+
chr8	100854713	100854713	+
chr8	100979823	100979823	+
chr3	101078835	101078835	+
chr5	101402847	101402847	+
chr5	101430582	101430582	+
chr5	101823682	101823682	+
chr7	101925603	101925603	+
chr3	102047594	102047594	+
chr4	102147653	102147653	+
chr8	102534986	102534986	+
[truncated: 23,145 more rows]
