# Supplementary material for: RNA-guided retargeting of Sleeping Beauty transposition in human cells
Source: eLife. 2020 Mar 6;9:e53868. doi: 10.7554/eLife.53868 (PMC7077980; doi:10.7554/eLife.53868)
Supplement: Figure 5—source data 2. [file elife-53868-fig5-data2.txt]

chr18	110595	110595	+
chr19	509435	509435	+
chr3	529064	529064	+
chr3	927162	927162	+
chr12	1334237	1334237	+
chr17	2137056	2137056	+
chr5	2604889	2604889	+
chr5	2650846	2650846	+
chr12	2710109	2710109	+
chr3	3100406	3100406	+
chr8	3670724	3670724	+
chr7	5909857	5909857	+
chr20	6277040	6277040	+
chr11	6610380	6610380	+
chr10	7025318	7025318	+
chr20	7709204	7709204	+
chr3	8707869	8707869	+
chr3	8934718	8934718	+
chr20	9702484	9702484	+
chr10	10077723	10077723	+
chr3	11236747	11236747	+
chr8	11897919	11897919	+
chr5	12085018	12085018	+
chr10	13269487	13269487	+
chrX	13294588	13294588	+
chr6	13490442	13490442	+
chr5	13621085	13621085	+
chr18	14736867	14736867	+
chr19	16863369	16863369	+
chr1	17527783	17527783	+
chrX	20297756	20297756	+
chr11	21450880	21450880	+
chr5	22267924	22267924	+
chr5	22680735	22680735	+
chr13	24932274	24932274	+
chr18	27083113	27083113	+
chr8	27770440	27770440	+
chr9	28293904	28293904	+
chr22	29161690	29161690	+
chrX	29263539	29263539	+
chr7	29817016	29817016	+
chr11	30934643	30934643	+
chr16	31933479	31933479	+
chr20	31946826	31946826	+
chr5	32946764	32946764	+
chr1	33067745	33067745	+
chr10	33847589	33847589	+
chr20	34743428	34743428	+
chr15	34868480	34868480	+
chr20	35900089	35900089	+
chr4	36733523	36733523	+
chr9	37186976	37186976	+
chr5	37385811	37385811	+
chr19	37787001	37787001	+
chr8	38859052	38859052	+
chr22	38907968	38907968	+
chr22	39116927	39116927	+
chr19	41163221	41163221	+
chr11	41564520	41564520	+
chr22	41763024	41763024	+
chr8	42223162	42223162	+
chr18	42646015	42646015	+
chr12	42748502	42748502	+
chr5	43965517	43965517	+
chr3	43973016	43973016	+
chr13	46047247	46047247	+
chr4	46328698	46328698	+
chr10	46538871	46538871	+
chr20	47994159	47994159	+
chr12	48134691	48134691	+
chr11	48397718	48397718	+
chr20	49437887	49437887	+
chr20	49623714	49623714	+
chr18	50219971	50219971	+
chr17	50901735	50901735	+
chr14	50911484	50911484	+
chr7	52851986	52851986	+
chr7	53901441	53901441	+
chr6	55035108	55035108	+
chr10	55864597	55864597	+
chr16	56493499	56493499	+
chr16	57069145	57069145	+
chr5	57136767	57136767	+
chr20	57427945	57427945	+
chr14	59135414	59135414	+
chr10	59368138	59368138	+
chr16	60478482	60478482	+
chr10	61970781	61970781	+
chr17	62249337	62249337	+
chr6	65275636	65275636	+
chr8	65937223	65937223	+
chr14	66636608	66636608	+
chr2	67084569	67084569	+
chr1	67094149	67094149	+
chr16	67510547	67510547	+
chr5	68436608	68436608	+
chr12	69519484	69519484	+
chr9	70040154	70040154	+
chrX	70322123	70322123	+
chr10	72078218	72078218	+
chr10	72131021	72131021	+
chr4	73307740	73307740	+
chr18	73415305	73415305	+
chr10	73774909	73774909	+
chr10	74178965	74178965	+
chr2	74739169	74739169	+
chr15	74863989	74863989	+
chr17	74897844	74897844	+
chr11	75670788	75670788	+
chr13	76087840	76087840	+
chr12	76632611	76632611	+
chr11	76644825	76644825	+
chr2	77774355	77774355	+
chrX	78547883	78547883	+
chr4	78758434	78758434	+
chr17	79129291	79129291	+
chr12	79707812	79707812	+
chr16	79937596	79937596	+
chr6	81468672	81468672	+
chr10	83232334	83232334	+
chr4	85800391	85800391	+
chr11	86506737	86506737	+
chr16	87154036	87154036	+
chr2	87401820	87401820	+
chr15	88484126	88484126	+
chr10	88774339	88774339	+
chr10	88821126	88821126	+
chr1	89454126	89454126	+
chr3	89662725	89662725	+
chr12	89727525	89727525	+
chr16	90073226	90073226	+
chr4	90846326	90846326	+
chr11	93320937	93320937	+
chr5	93915957	93915957	+
chr11	95113082	95113082	+
chr13	96113929	96113929	+
chr6	97670509	97670509	+
chr9	98680840	98680840	+
chr8	100551845	100551845	+
chr6	102660106	102660106	+
chr2	102745982	102745982	+
chr13	102753116	102753116	+
chr4	103772416	103772416	+
chr2	104239239	104239239	+
chr1	104691001	104691001	+
chr8	106915804	106915804	+
chr9	108353511	108353511	+
chrX	108975513	108975513	+
chr5	109312106	109312106	+
chr13	109952419	109952419	+
chr1	110975987	110975987	+
chr11	112239963	112239963	+
chr3	115226931	115226931	+
chr9	120468469	120468469	+
chrX	120847117	120847117	+
chr8	121299767	121299767	+
chr6	122473731	122473731	+
chrX	123315016	123315016	+
chr7	124483865	124483865	+
chr9	124717487	124717487	+
chr1	125180253	125180253	+
chr8	125825782	125825782	+
chrX	127675087	127675087	+
chr4	128780905	128780905	+
chr9	128843202	128843202	+
chr6	131043652	131043652	+
chr5	133800114	133800114	+
chr6	134568270	134568270	+
chr2	135622450	135622450	+
chr2	136272563	136272563	+
chr7	136742984	136742984	+
chr6	137312254	137312254	+
chr9	137697678	137697678	+
chr6	138373286	138373286	+
chr4	139638660	139638660	+
chr6	139873756	139873756	+
chr7	140041478	140041478	+
chr5	141460724	141460724	+
chrX	142179772	142179772	+
chr2	143513975	143513975	+
chr1	147553244	147553244	+
chr3	148974433	148974433	+
chr6	149814607	149814607	+
chr1	151028997	151028997	+
chr4	151334191	151334191	+
chr5	152020207	152020207	+
chr6	154825404	154825404	+
chr1	155497541	155497541	+
chr2	155770657	155770657	+
chr2	160950372	160950372	+
chr4	171894678	171894678	+
chr1	174409894	174409894	+
chr3	175401781	175401781	+
chr5	181383910	181383910	+
chr3	185788051	185788051	+
chr3	196530478	196530478	+
chr2	202442811	202442811	+
chr1	217672262	217672262	+
chr2	231817973	231817973	+
chr1	233743800	233743800	+
chr2	234004463	234004463	+
chr1	240444798	240444798	+
chr9	5793938	5793938	+
chr1	6151744	6151744	+
chr20	6237594	6237594	+
chr6	7678414	7678414	+
chr17	8585692	8585692	+
chr5	8638206	8638206	+
chr5	9520787	9520787	+
chr2	9816421	9816421	+
chr5	11538619	11538619	+
chr19	14794471	14794471	+
chr2	15258719	15258719	+
chr16	15982965	15982965	+
chr7	16583189	16583189	+
chr19	16633796	16633796	+
chr1	16755261	16755261	+
chr10	16823619	16823619	+
chr3	18224759	18224759	+
chr8	19170873	19170873	+
chr9	19177506	19177506	+
chr16	19727308	19727308	+
chr6	20608276	20608276	+
chr1	20920336	20920336	+
chr5	21351955	21351955	+
chr5	21698491	21698491	+
chr2	21787597	21787597	+
chr5	22302601	22302601	+
chr6	22609922	22609922	+
chr8	23055595	23055595	+
chr8	23095400	23095400	+
chr1	23938243	23938243	+
chr2	25858114	25858114	+
chr11	26961273	26961273	+
chr14	27456113	27456113	+
chr12	27523172	27523172	+
chr19	27537483	27537483	+
chr18	27729677	27729677	+
chr17	28115562	28115562	+
chr5	28127073	28127073	+
chr1	28624027	28624027	+
chr22	28719621	28719621	+
chr2	28947402	28947402	+
chr4	29477029	29477029	+
chr13	29665125	29665125	+
chr16	30137385	30137385	+
chr1	30327066	30327066	+
chr10	31494086	31494086	+
chr21	31650760	31650760	+
chr17	31826660	31826660	+
chr19	32657862	32657862	+
chr5	32892964	32892964	+
chr2	33469920	33469920	+
chr15	33769960	33769960	+
chr7	34380413	34380413	+
chrX	35193580	35193580	+
chr21	35361208	35361208	+
chr20	37098929	37098929	+
chrX	37594166	37594166	+
chr20	37735393	37735393	+
chr5	38517152	38517152	+
chr4	38600000	38600000	+
chr13	39198500	39198500	+
chr14	40334964	40334964	+
chr7	40583418	40583418	+
chr7	40874401	40874401	+
chr4	41575637	41575637	+
chr21	41732401	41732401	+
chr8	41821130	41821130	+
chr13	42046719	42046719	+
chr7	42243752	42243752	+
chr6	43309833	43309833	+
chr1	43378772	43378772	+
chr15	44192967	44192967	+
chr2	44973826	44973826	+
chr7	46336647	46336647	+
chrX	49056289	49056289	+
chr12	49232267	49232267	+
chr12	51038398	51038398	+
chr19	51366038	51366038	+
chr5	55582202	55582202	+
chr13	55698372	55698372	+
chr3	56630501	56630501	+
chr10	56876774	56876774	+
chr5	58764785	58764785	+
chr18	59056247	59056247	+
chr17	59322407	59322407	+
chr5	61088265	61088265	+
chr17	61613252	61613252	+
chr18	62470206	62470206	+
chr14	62725745	62725745	+
chr11	62767744	62767744	+
chr10	63132505	63132505	+
chr17	63805711	63805711	+
chr13	64446231	64446231	+
chr7	64493296	64493296	+
chr9	64506896	64506896	+
chr7	66685910	66685910	+
chr11	67474508	67474508	+
chr13	69529142	69529142	+
chr5	71723458	71723458	+
chr13	72207764	72207764	+
chr15	74447894	74447894	+
chr6	74476751	74476751	+
chr4	74638817	74638817	+
chr16	74841939	74841939	+
chr5	75268176	75268176	+
chr10	75665909	75665909	+
chr11	76495530	76495530	+
chr9	77175560	77175560	+
chr8	77785279	77785279	+
chr11	77822134	77822134	+
chr7	77823731	77823731	+
chr8	77877189	77877189	+
chr13	77929945	77929945	+
chr17	78216425	78216425	+
chr4	79355013	79355013	+
chr6	79924128	79924128	+
chr14	80307170	80307170	+
chr2	81548504	81548504	+
chr2	81674771	81674771	+
chr3	81795671	81795671	+
chr4	82226922	82226922	+
chr13	82346405	82346405	+
chr2	84622948	84622948	+
chr14	85666434	85666434	+
chr7	86011088	86011088	+
chr13	86396632	86396632	+
chr6	86904750	86904750	+
chr11	87226313	87226313	+
chr1	87502078	87502078	+
chr12	88179430	88179430	+
chr15	89657838	89657838	+
chr13	89952468	89952468	+
chr4	90459042	90459042	+
chr10	91282588	91282588	+
chr5	93640602	93640602	+
chr13	95260793	95260793	+
chr14	95930887	95930887	+
chr15	97334307	97334307	+
chr4	98090295	98090295	+
chr1	98930389	98930389	+
chr7	99331806	99331806	+
chr3	101599107	101599107	+
chr8	101684582	101684582	+
chr11	101812342	101812342	+
chrX	103203390	103203390	+
chr10	103313916	103313916	+
chr8	103684504	103684504	+
chr1	104840915	104840915	+
chr6	105312237	105312237	+
chr12	105413756	105413756	+
chr10	105856513	105856513	+
chr1	110493677	110493677	+
chr10	110750059	110750059	+
chr10	110880319	110880319	+
chr2	112747378	112747378	+
chr1	113735731	113735731	+
chr12	115895195	115895195	+
chr11	118109315	118109315	+
chr7	118278968	118278968	+
chr1	119518707	119518707	+
chr1	119674144	119674144	+
chr2	120214211	120214211	+
chr6	120909897	120909897	+
chr10	122312786	122312786	+
chr3	122753538	122753538	+
chr1	123070761	123070761	+
chr3	126043636	126043636	+
chr5	126903669	126903669	+
chr8	131844561	131844561	+
chr6	133475253	133475253	+
chr4	134189420	134189420	+
chr8	136411705	136411705	+
chr5	138809734	138809734	+
chr7	139253327	139253327	+
chrX	141346894	141346894	+
chr7	142209014	142209014	+
chr7	144138210	144138210	+
chrX	145398964	145398964	+
chrX	145669067	145669067	+
chr3	150131374	150131374	+
chr6	150287792	150287792	+
chr4	152207698	152207698	+
chr1	155179386	155179386	+
chr1	157692025	157692025	+
chr2	160490204	160490204	+
chr3	168908795	168908795	+
chr6	170656227	170656227	+
chr4	172136753	172136753	+
chr2	172573565	172573565	+
chr3	174907424	174907424	+
chr1	181669516	181669516	+
chr2	182337631	182337631	+
chr4	182711028	182711028	+
chr3	188949795	188949795	+
chr3	189563487	189563487	+
chr3	197126740	197126740	+
chr1	198278797	198278797	+
chr2	199106298	199106298	+
chr1	199382503	199382503	+
chr2	215880981	215880981	+
chr1	218986364	218986364	+
chr1	221930676	221930676	+
chr2	223746326	223746326	+
chr1	228191024	228191024	+
chr2	229037763	229037763	+
chr2	234397056	234397056	+
chr2	238304958	238304958	+
chr1	243587639	243587639	+
chr12	287705	287705	+
chr4	4334559	4334559	+
chr3	5749367	5749367	+
chr5	5856826	5856826	+
chr16	6555398	6555398	+
chr6	7898815	7898815	+
chr17	8276489	8276489	+
chr11	9197318	9197318	+
chr12	10314131	10314131	+
chrX	13492866	13492866	+
chr2	13697412	13697412	+
chr19	13730302	13730302	+
chr11	14722261	14722261	+
chr8	15248624	15248624	+
chr16	15566249	15566249	+
chr5	20018507	20018507	+
chr10	20491148	20491148	+
chr1	21056121	21056121	+
chr12	21459404	21459404	+
chr12	23153691	23153691	+
chr3	23396364	23396364	+
chr3	24215013	24215013	+
chr11	24748798	24748798	+
chr16	25203217	25203217	+
chr11	25606068	25606068	+
chr8	28122479	28122479	+
chr5	30275130	30275130	+
chr2	31452567	31452567	+
chr18	31729116	31729116	+
chr17	31838529	31838529	+
chr22	32734261	32734261	+
chr22	33674957	33674957	+
chr18	33702019	33702019	+
chr11	34885271	34885271	+
chr5	34931357	34931357	+
chr20	35209157	35209157	+
chr13	36907023	36907023	+
chr15	37426431	37426431	+
chr14	37930888	37930888	+
chr22	40079577	40079577	+
chr5	40818752	40818752	+
chr4	41150685	41150685	+
chr15	41786393	41786393	+
chr22	41793461	41793461	+
chr15	42788283	42788283	+
chr7	43482261	43482261	+
chr5	43576946	43576946	+
chr17	43866905	43866905	+
chr5	44947652	44947652	+
chr7	47976060	47976060	+
chr13	48956552	48956552	+
chr8	49463351	49463351	+
chr14	52622048	52622048	+
chr17	55491353	55491353	+
chr12	55886905	55886905	+
chr1	59424856	59424856	+
chr4	59627677	59627677	+
chr5	60522638	60522638	+
chr12	60977750	60977750	+
chr10	61240667	61240667	+
chr17	62338364	62338364	+
chr18	63032100	63032100	+
chr10	63481169	63481169	+
chr17	63846438	63846438	+
chr3	64344397	64344397	+
chr3	65599898	65599898	+
chr17	66873689	66873689	+
chr14	67763661	67763661	+
chr4	68053946	68053946	+
chr2	69158803	69158803	+
chr13	69207189	69207189	+
chrX	70293055	70293055	+
chr9	71408638	71408638	+
chr12	71777955	71777955	+
chr11	71947638	71947638	+
chr16	72296816	72296816	+
chr6	73222438	73222438	+
chr14	73856222	73856222	+
chr11	74309806	74309806	+
chr11	75806020	75806020	+
chrX	77544064	77544064	+
chr9	78613614	78613614	+
chr10	79645597	79645597	+
chr8	79839454	79839454	+
chr8	79988980	79988980	+
chr1	80409005	80409005	+
chr14	82626799	82626799	+
chr13	82664518	82664518	+
chr3	83911575	83911575	+
chr8	85040535	85040535	+
chr2	86709260	86709260	+
chr9	89140809	89140809	+
chr7	89911467	89911467	+
chr2	92081455	92081455	+
chr1	93268192	93268192	+
chr7	94076494	94076494	+
chr1	99070557	99070557	+
chr6	100978432	100978432	+
chr12	101939681	101939681	+
chr10	101989930	101989930	+
chr7	102832181	102832181	+
chr9	103423935	103423935	+
chr3	106191408	106191408	+
chr9	106871950	106871950	+
chr3	107011271	107011271	+
chr11	107025584	107025584	+
chr10	108999983	108999983	+
chr3	109306086	109306086	+
chr11	109325422	109325422	+
chr12	109576905	109576905	+
chr11	110035588	110035588	+
chr8	110720972	110720972	+
chr2	112734161	112734161	+
chr3	112768699	112768699	+
chr7	112908620	112908620	+
chr4	114117663	114117663	+
chr8	114602586	114602586	+
chrX	117466179	117466179	+
chr9	122322072	122322072	+
chr12	123258250	123258250	+
chr4	125389622	125389622	+
chr8	125778047	125778047	+
chr7	126228110	126228110	+
chr12	126982125	126982125	+
chr7	128490516	128490516	+
chr3	129199439	129199439	+
chr3	130132270	130132270	+
chr11	130562388	130562388	+
chr6	131312793	131312793	+
chr4	135029414	135029414	+
chr6	135776555	135776555	+
chr7	138943887	138943887	+
chr8	139087891	139087891	+
chr8	143455738	143455738	+
chr7	148918649	148918649	+
chr7	150377446	150377446	+
chr1	153465887	153465887	+
chr1	154716641	154716641	+
chr5	156423796	156423796	+
chr5	160249461	160249461	+
chr6	165978794	165978794	+
chr3	168087214	168087214	+
chr2	169419301	169419301	+
chr2	172257979	172257979	+
chr1	175625061	175625061	+
chr5	177242379	177242379	+
chr2	177340483	177340483	+
chr3	178794327	178794327	+
chr4	183918745	183918745	+
chr4	184943550	184943550	+
chr3	185232702	185232702	+
chr1	186817724	186817724	+
chr2	187162790	187162790	+
chr1	190501275	190501275	+
chr1	190657659	190657659	+
chr3	191193718	191193718	+
chr2	194390046	194390046	+
chr1	206066737	206066737	+
chr2	219136844	219136844	+
chr2	220877528	220877528	+
chr1	221424649	221424649	+
chr1	234996101	234996101	+
chr1	240517519	240517519	+
chr1	245352001	245352001	+
chr20	1269338	1269338	+
chr18	1329597	1329597	+
chr7	1391248	1391248	+
chr7	2142694	2142694	+
chr19	2679036	2679036	+
chr12	3241341	3241341	+
chr3	3425044	3425044	+
chr9	4372803	4372803	+
chr3	4438030	4438030	+
chr9	5332484	5332484	+
chr3	6425855	6425855	+
chr19	6986700	6986700	+
chr1	9288784	9288784	+
chr5	9377253	9377253	+
chr19	9904530	9904530	+
chr17	10047490	10047490	+
chr2	12408492	12408492	+
chr20	14140568	14140568	+
chr12	14456055	14456055	+
chr8	15357154	15357154	+
chr20	15402660	15402660	+
chr9	17143076	17143076	+
chr8	17208340	17208340	+
chr21	17848977	17848977	+
chr8	18250805	18250805	+
chr11	18424708	18424708	+
chr17	19538701	19538701	+
chrX	21676449	21676449	+
chr4	23953910	23953910	+
chrX	24927807	24927807	+
chr5	26916495	26916495	+
chr11	27724444	27724444	+
chr5	28108600	28108600	+
chr12	28489058	28489058	+
chr5	28515577	28515577	+
chr11	29169032	29169032	+
chr17	29445378	29445378	+
chr22	31892332	31892332	+
chr1	32319266	32319266	+
chr9	32334112	32334112	+
chr5	32486109	32486109	+
chr21	33734078	33734078	+
chr3	34182423	34182423	+
chr8	34461958	34461958	+
chr20	35146037	35146037	+
chr20	35751057	35751057	+
chr20	37101552	37101552	+
chr14	37254045	37254045	+
chr5	37420571	37420571	+
chr5	37421793	37421793	+
chr21	37987421	37987421	+
chr6	38251242	38251242	+
chr3	38494733	38494733	+
chr22	38680979	38680979	+
chr17	39322694	39322694	+
chr18	40784979	40784979	+
chr7	41065598	41065598	+
chr12	41078208	41078208	+
chr19	42109608	42109608	+
chr3	42219391	42219391	+
chr21	42400910	42400910	+
chr5	43486201	43486201	+
chr5	44265538	44265538	+
chr20	45446358	45446358	+
chr21	46406494	46406494	+
chr15	46665993	46665993	+
chr22	50747171	50747171	+
chr8	54825644	54825644	+
chr3	55192901	55192901	+
chr15	55209503	55209503	+
chr16	60307106	60307106	+
chr3	61392747	61392747	+
chr6	61404582	61404582	+
chr6	62695049	62695049	+
chr17	63014042	63014042	+
chr1	63110460	63110460	+
chr1	64601229	64601229	+
chr1	65322367	65322367	+
chr18	66149675	66149675	+
chr4	66444327	66444327	+
chr4	69657938	69657938	+
chr18	69814472	69814472	+
chr12	69946528	69946528	+
chr8	70342941	70342941	+
chr8	71325622	71325622	+
chr9	72147697	72147697	+
chr16	73373272	73373272	+
chr10	74427037	74427037	+
chr4	74580854	74580854	+
chrX	74845481	74845481	+
chr8	75335638	75335638	+
chr2	77252903	77252903	+
chr10	77376953	77376953	+
chr8	77890861	77890861	+
chr17	78019542	78019542	+
chr10	78685558	78685558	+
chr8	78853309	78853309	+
chr14	81828356	81828356	+
chr6	82289818	82289818	+
chr14	83491732	83491732	+
chr16	84496909	84496909	+
chrX	84778693	84778693	+
chr6	84796890	84796890	+
chr16	85190964	85190964	+
chr7	86332409	86332409	+
chr9	86472685	86472685	+
chr4	88363739	88363739	+
chr15	89002186	89002186	+
chr4	90079976	90079976	+
chr4	90123909	90123909	+
chr12	90931145	90931145	+
chr5	92570893	92570893	+
chr10	92619404	92619404	+
chr8	93001552	93001552	+
chr7	95103754	95103754	+
chr4	95335764	95335764	+
chr14	97017970	97017970	+
chr15	97441902	97441902	+
chr10	98822851	98822851	+
chr9	98829839	98829839	+
chr12	102423025	102423025	+
chr7	102887411	102887411	+
chr5	103181682	103181682	+
chr4	103285229	103285229	+
chr14	103432080	103432080	+
chr7	105234029	105234029	+
chr9	107035836	107035836	+
chr6	108092950	108092950	+
chr8	108646125	108646125	+
chr1	114816742	114816742	+
chr4	116876022	116876022	+
chr4	116981165	116981165	+
chr2	118447463	118447463	+
chr6	120585470	120585470	+
chr5	121880525	121880525	+
chr5	122551815	122551815	+
chr1	125112795	125112795	+
chr8	127229740	127229740	+
chr7	127772550	127772550	+
chr9	130637547	130637547	+
chr9	130781903	130781903	+
chr6	130788928	130788928	+
chr7	133540790	133540790	+
chr5	135820073	135820073	+
chr6	141239764	141239764	+
chr5	146596539	146596539	+
chr2	146814698	146814698	+
chr7	148116606	148116606	+
chrX	155625267	155625267	+
chr1	156077642	156077642	+
chr3	156964067	156964067	+
chr6	163420021	163420021	+
chr1	166350301	166350301	+
chr4	175001507	175001507	+
chr3	180508265	180508265	+
chr2	182184834	182184834	+
chr4	189880610	189880610	+
chr2	191368633	191368633	+
chr3	192024296	192024296	+
chr2	194876164	194876164	+
chr2	202653964	202653964	+
chr2	237479815	237479815	+
chr1	240553855	240553855	+
chr1	247107720	247107720	+
chr17	1672586	1672586	+
chr20	3418700	3418700	+
chr3	3919942	3919942	+
chr9	5630764	5630764	+
chr18	5696074	5696074	+
chr17	6630327	6630327	+
chr9	8125896	8125896	+
chr10	9553696	9553696	+
chr11	9920214	9920214	+
chr21	10526931	10526931	+
chr18	10892600	10892600	+
chr16	10900960	10900960	+
chr9	11150863	11150863	+
chr16	11159872	11159872	+
chr16	14154649	14154649	+
chr4	15680029	15680029	+
chr5	15730639	15730639	+
chr21	16786180	16786180	+
chr8	18069644	18069644	+
chr8	18911736	18911736	+
chr19	19078962	19078962	+
chr19	19247196	19247196	+
chr5	19713596	19713596	+
chr12	20981777	20981777	+
chr6	22295917	22295917	+
chr14	23201220	23201220	+
chr22	23667888	23667888	+
chr2	24891915	24891915	+
chr3	25421986	25421986	+
chr9	26352447	26352447	+
chr6	28627673	28627673	+
chr21	29673522	29673522	+
chrX	31118207	31118207	+
chr2	31936856	31936856	+
chr9	32990605	32990605	+
chr14	33097478	33097478	+
chr8	33470592	33470592	+
chr20	35067764	35067764	+
chr6	35393637	35393637	+
chr21	38967164	38967164	+
chr13	38999261	38999261	+
chr2	40269863	40269863	+
chr8	41052013	41052013	+
chr5	41100971	41100971	+
chr21	41141840	41141840	+
chr7	41797326	41797326	+
chr11	42946957	42946957	+
chr3	43630538	43630538	+
chr18	44535121	44535121	+
chr4	46763938	46763938	+
chr2	47382927	47382927	+
chr10	47387674	47387674	+
chrX	50344400	50344400	+
chr22	50564946	50564946	+
chr1	51010854	51010854	+
chr6	53418249	53418249	+
chr1	53564471	53564471	+
chr13	55399150	55399150	+
chr1	55983693	55983693	+
chr15	56690649	56690649	+
chr3	57086086	57086086	+
chr20	57886318	57886318	+
chr3	61858316	61858316	+
chr16	62682985	62682985	+
chr2	62902528	62902528	+
chr17	63624715	63624715	+
chr3	64013700	64013700	+
chr10	66359443	66359443	+
chr3	66662494	66662494	+
chr4	66825893	66825893	+
chr17	69299664	69299664	+
chr2	71805880	71805880	+
chr10	72038013	72038013	+
chr12	72136673	72136673	+
chr10	72595578	72595578	+
chr1	77201134	77201134	+
chr2	77226999	77226999	+
chr4	77944879	77944879	+
chr6	82077883	82077883	+
chr13	83873189	83873189	+
chr15	87081657	87081657	+
chr13	88634804	88634804	+
chr11	90650223	90650223	+
chr3	93470572	93470572	+
chr1	93502142	93502142	+
chr6	95397475	95397475	+
chr1	96135189	96135189	+
chr8	96543224	96543224	+
chr14	97740005	97740005	+
chr9	97917274	97917274	+
chr9	98427312	98427312	+
chr5	98988271	98988271	+
chr6	99150092	99150092	+
chr9	99945339	99945339	+
chrX	100946958	100946958	+
chr11	105444364	105444364	+
chr4	106295533	106295533	+
chr13	109660449	109660449	+
chr13	109925984	109925984	+
chr5	110620407	110620407	+
chr6	111334942	111334942	+
chr3	112680147	112680147	+
chr10	113400608	113400608	+
chr9	115435517	115435517	+
chr1	115787534	115787534	+
chr6	119409541	119409541	+
chr12	122912655	122912655	+
chr4	122993364	122993364	+
chr11	123124863	123124863	+
chr4	145031152	145031152	+
chr3	145468349	145468349	+
chr3	148000519	148000519	+
chr5	151067420	151067420	+
chr1	151954721	151954721	+
chr4	155446021	155446021	+
chr4	159312512	159312512	+
chr5	159361535	159361535	+
chr4	161395799	161395799	+
chr5	166491452	166491452	+
chr5	170591448	170591448	+
chr1	173568885	173568885	+
chr2	176131848	176131848	+
chr3	177736743	177736743	+
chr1	186425703	186425703	+
chr1	190468604	190468604	+
chr1	193487286	193487286	+
chr1	207297418	207297418	+
chr1	212036354	212036354	+
chr5	2650950	2650950	+
chr20	7393676	7393676	+
chr3	7575571	7575571	+
chr3	11305695	11305695	+
chr3	13068778	13068778	+
chr6	13271642	13271642	+
chr10	14460089	14460089	+
chr5	15300850	15300850	+
chr12	17710707	17710707	+
chr7	19040548	19040548	+
chr16	20599457	20599457	+
chr5	21848968	21848968	+
chr16	22758792	22758792	+
chr5	23254368	23254368	+
chr3	23357417	23357417	+
chr5	25158316	25158316	+
chr11	25666077	25666077	+
chr20	25990367	25990367	+
chr21	27229372	27229372	+
chr17	29485143	29485143	+
chr5	30022207	30022207	+
chr18	31015458	31015458	+
chr11	31872400	31872400	+
chr20	31928789	31928789	+
chr12	32530046	32530046	+
chr6	34842909	34842909	+
chr21	34892780	34892780	+
chr17	35461608	35461608	+
chr22	35815759	35815759	+
chr13	36929116	36929116	+
chr22	37881078	37881078	+
chr9	40084091	40084091	+
chr7	42723864	42723864	+
chr21	43780071	43780071	+
chr1	44095788	44095788	+
chr7	45346264	45346264	+
chr3	46558201	46558201	+
chr8	47206747	47206747	+
chr1	47293595	47293595	+
chr11	47379355	47379355	+
chr2	49446232	49446232	+
chr1	52289577	52289577	+
chr2	54011635	54011635	+
chr8	57026703	57026703	+
chr2	57779073	57779073	+
chr15	58357064	58357064	+
chr4	58867224	58867224	+
chr14	64263910	64263910	+
chr11	65841587	65841587	+
chr15	66799847	66799847	+
chr18	66829784	66829784	+
chr4	67498504	67498504	+
chr13	67633609	67633609	+
chr8	68897458	68897458	+
chr6	68903032	68903032	+
chr12	73030888	73030888	+
chr11	73623987	73623987	+
chrX	73700002	73700002	+
chr5	74068097	74068097	+
chr10	74437314	74437314	+
chr17	77163000	77163000	+
chr13	77348298	77348298	+
chr7	78452165	78452165	+
chr17	78463458	78463458	+
chr8	79404072	79404072	+
chr7	81873201	81873201	+
chr8	82082408	82082408	+
chr10	82765828	82765828	+
chr7	82926972	82926972	+
chr15	83197585	83197585	+
chrX	84575123	84575123	+
chr3	85265869	85265869	+
chr8	87898428	87898428	+
chr6	89318454	89318454	+
chr6	91692672	91692672	+
chr13	92019229	92019229	+
chr9	94783694	94783694	+
chr8	95179637	95179637	+
chr1	96345393	96345393	+
chr13	100281850	100281850	+
chr12	104933894	104933894	+
chr2	106891614	106891614	+
chr8	108228090	108228090	+
chr1	109054991	109054991	+
chr2	111066187	111066187	+
chr8	112767375	112767375	+
chr3	112957736	112957736	+
chr4	113173479	113173479	+
chr4	114541585	114541585	+
chrX	116316074	116316074	+
chr7	117177367	117177367	+
chr4	120129684	120129684	+
chr5	124768473	124768473	+
chr5	126787195	126787195	+
chrX	132145127	132145127	+
chr6	132316791	132316791	+
chr3	132414477	132414477	+
chr4	135879558	135879558	+
chr2	140454985	140454985	+
chr8	144123554	144123554	+
chr5	144145099	144145099	+
chr3	149139165	149139165	+
chr7	150426919	150426919	+
chr6	150463394	150463394	+
chrX	154789845	154789845	+
chr5	157795543	157795543	+
chr3	158772137	158772137	+
chr5	162805673	162805673	+
chr5	170565841	170565841	+
chr3	171043100	171043100	+
chr5	179899677	179899677	+
chr2	190526647	190526647	+
chr1	195458264	195458264	+
chr1	212342253	212342253	+
chr2	226148741	226148741	+
chr2	227175716	227175716	+
chr7	634609	634609	+
chr3	727570	727570	+
chr18	3010475	3010475	+
chr2	3661001	3661001	+
chr19	4749291	4749291	+
chr18	5940971	5940971	+
chr4	7815134	7815134	+
chr16	8302144	8302144	+
chr5	13373405	13373405	+
chr8	13421428	13421428	+
chrX	13476124	13476124	+
chr1	15132107	15132107	+
chr9	15182060	15182060	+
chr19	15952537	15952537	+
chrX	17607273	17607273	+
chr5	17682271	17682271	+
chr19	17877211	17877211	+
chr5	18411203	18411203	+
chr21	19591667	19591667	+
chr21	19605994	19605994	+
chr5	22982478	22982478	+
chr11	23558988	23558988	+
chr3	23642421	23642421	+
chr7	26747632	26747632	+
chrX	26862461	26862461	+
chr5	27020339	27020339	+
chr3	27538023	27538023	+
chr12	27933817	27933817	+
chr18	28179045	28179045	+
chr5	28857712	28857712	+
chr17	29383790	29383790	+
chr13	29664448	29664448	+
chr7	30053716	30053716	+
chr11	30940102	30940102	+
chr15	31888184	31888184	+
chr18	32456936	32456936	+
chr22	33128011	33128011	+
chr15	36314107	36314107	+
chr9	37050794	37050794	+
chr22	38363593	38363593	+
chr2	38636521	38636521	+
chr15	38764260	38764260	+
chr5	39114455	39114455	+
chr15	39220531	39220531	+
chr19	40719893	40719893	+
chr7	42458901	42458901	+
chr6	44328180	44328180	+
chr3	44482422	44482422	+
chr14	45017284	45017284	+
chr6	45537481	45537481	+
chr14	45895678	45895678	+
chr18	46712155	46712155	+
chr7	47006678	47006678	+
chr2	47462833	47462833	+
chr3	48346288	48346288	+
chr12	48966905	48966905	+
chr16	49964404	49964404	+
chr15	51816653	51816653	+
chr4	52729176	52729176	+
chr14	52990839	52990839	+
chr16	53731444	53731444	+
chr12	54432049	54432049	+
chr12	55318041	55318041	+
chr5	55445486	55445486	+
chr10	55557016	55557016	+
chr12	55714754	55714754	+
chr12	58571340	58571340	+
chr15	59007728	59007728	+
chr10	59015218	59015218	+
chr16	59664500	59664500	+
chr16	61848151	61848151	+
chr12	62455513	62455513	+
chr2	63040196	63040196	+
chr11	69010264	69010264	+
chr6	71533181	71533181	+
chr10	73200389	73200389	+
chr12	73973096	73973096	+
chr1	74155514	74155514	+
chr13	76051945	76051945	+
chr8	76167335	76167335	+
chr1	76512519	76512519	+
chr8	79444847	79444847	+
chr8	80529028	80529028	+
chr16	81059605	81059605	+
chr13	81394901	81394901	+
chr13	82477967	82477967	+
chr10	83247094	83247094	+
chr4	83287589	83287589	+
chr5	84024459	84024459	+
chr8	84030625	84030625	+
chr13	85690221	85690221	+
chrX	85919844	85919844	+
chr12	86977648	86977648	+
chr4	91560402	91560402	+
chr6	91619424	91619424	+
chr14	91677228	91677228	+
chr3	93470488	93470488	+
chr3	95620739	95620739	+
chr5	95707110	95707110	+
chr15	97381308	97381308	+
chr1	97458888	97458888	+
chr8	98911370	98911370	+
chr15	99275492	99275492	+
chr11	99612500	99612500	+
chr8	99930393	99930393	+
chr10	101717080	101717080	+
chr12	102181586	102181586	+
chr3	102827563	102827563	+
chr1	104109641	104109641	+
chr4	105783168	105783168	+
chr11	110584847	110584847	+
chr2	111629809	111629809	+
chr9	114057069	114057069	+
chr10	117277591	117277591	+
chr7	118909385	118909385	+
chr2	128144079	128144079	+
chr5	132648388	132648388	+
chr5	133619759	133619759	+
chr7	133753430	133753430	+
chr7	133782292	133782292	+
chr5	134689153	134689153	+
chr3	136069700	136069700	+
chr3	136492909	136492909	+
chr3	136521795	136521795	+
chr6	152044441	152044441	+
chr3	157371245	157371245	+
chr5	164781287	164781287	+
chr4	166128054	166128054	+
chr5	167231071	167231071	+
chr1	168355046	168355046	+
chr3	169627340	169627340	+
chr3	170793193	170793193	+
chr2	179973601	179973601	+
chr3	184295459	184295459	+
chr3	188118102	188118102	+
chr2	189729605	189729605	+
chr3	195412760	195412760	+
chr18	781144	781144	+
chr5	890677	890677	+
chr8	4073581	4073581	+
chr9	4131842	4131842	+
chr17	4328253	4328253	+
chr3	4632621	4632621	+
chr17	5184941	5184941	+
chr17	8409066	8409066	+
chr6	8491807	8491807	+
chr1	10359059	10359059	+
chrX	13196710	13196710	+
chr17	13595934	13595934	+
chr2	14704219	14704219	+
chr16	15496408	15496408	+
chr19	17480351	17480351	+
chr22	17641345	17641345	+
chr12	19925772	19925772	+
chr12	20275420	20275420	+
chr1	21068686	21068686	+
chr1	25633464	25633464	+
chr1	26376736	26376736	+
chr14	26863511	26863511	+
chr21	26918288	26918288	+
chr3	27090694	27090694	+
chr1	30673659	30673659	+
chr10	30970612	30970612	+
chr11	32399474	32399474	+
chr3	34561906	34561906	+
chr20	35200069	35200069	+
chr5	36322550	36322550	+
chr7	38831822	38831822	+
chr8	39824578	39824578	+
chr5	40063587	40063587	+
chr17	40852829	40852829	+
chr20	41876557	41876557	+
chr15	42635840	42635840	+
chr22	43311406	43311406	+
chr10	43848578	43848578	+
chr5	43973985	43973985	+
chr17	44390554	44390554	+
chr14	44935016	44935016	+
chr15	44951391	44951391	+
chr6	45335966	45335966	+
chr10	47465132	47465132	+
chr2	48497575	48497575	+
chr18	48850417	48850417	+
chr7	50396215	50396215	+
chr1	52690563	52690563	+
chr14	53190861	53190861	+
chr12	60197372	60197372	+
chr17	61679288	61679288	+
chr17	69522492	69522492	+
chr15	70622546	70622546	+
chr5	72481840	72481840	+
chr18	75707332	75707332	+
chr10	76404365	76404365	+
chr2	76462327	76462327	+
chr1	78614403	78614403	+
chr8	79388741	79388741	+
chr13	79942375	79942375	+
chr7	82279318	82279318	+
chr1	84670741	84670741	+
chr15	86180902	86180902	+
chr14	90138216	90138216	+
chr14	91157844	91157844	+
chr5	93046479	93046479	+
chr15	94063095	94063095	+
chr4	94420380	94420380	+
chr7	96767016	96767016	+
chr8	97627575	97627575	+
chr5	99986448	99986448	+
chr11	100417919	100417919	+
chr11	100593036	100593036	+
chr11	108858104	108858104	+
chr3	113061449	113061449	+
chr10	118769358	118769358	+
chr2	118821002	118821002	+
chr5	123947644	123947644	+
chr1	125182598	125182598	+
chr4	128511035	128511035	+
chr5	130351636	130351636	+
chr6	136713396	136713396	+
chr7	136799301	136799301	+
chr5	145784845	145784845	+
chr4	151069450	151069450	+
chr6	151615150	151615150	+
chr6	154519053	154519053	+
chr4	154691760	154691760	+
chr3	160091034	160091034	+
chr2	161431151	161431151	+
chr2	168996833	168996833	+
chr5	180542883	180542883	+
chr3	185514396	185514396	+
chr3	197890842	197890842	+
chr3	198174572	198174572	+
chr2	205841396	205841396	+
chr1	212325840	212325840	+
chr1	220214889	220214889	+
chr1	244769159	244769159	+
chr1	246108970	246108970	+
chr12	4090324	4090324	+
chr2	4552631	4552631	+
chr16	4630868	4630868	+
chr1	8086836	8086836	+
chr20	8381242	8381242	+
chr16	10363138	10363138	+
chr7	11817715	11817715	+
chr11	15957311	15957311	+
chr20	17292191	17292191	+
chr3	18050764	18050764	+
chr2	19834127	19834127	+
chr13	21414042	21414042	+
chr20	22167817	22167817	+
chr9	22333400	22333400	+
chr12	23030538	23030538	+
chr8	24167430	24167430	+
chr21	24503695	24503695	+
chr22	27281280	27281280	+
chr5	28749441	28749441	+
chr2	30423490	30423490	+
chr4	30554972	30554972	+
chr1	30840374	30840374	+
chr17	31158682	31158682	+
chr5	32368026	32368026	+
chr1	33325391	33325391	+
chr11	33648580	33648580	+
chr19	34644596	34644596	+
chr10	35662690	35662690	+
chr14	36811782	36811782	+
chr5	38847116	38847116	+
chr19	39575903	39575903	+
chr15	40544222	40544222	+
chr17	42827731	42827731	+
chr11	44752733	44752733	+
chr14	45069207	45069207	+
chr1	47635355	47635355	+
chr2	47755887	47755887	+
chr2	49697350	49697350	+
chr20	50354196	50354196	+
chr1	50483219	50483219	+
chr14	53320489	53320489	+
chr20	54000878	54000878	+
chr18	54274689	54274689	+
chr6	54503204	54503204	+
chr20	62111838	62111838	+
chr10	62598335	62598335	+
chr15	63177452	63177452	+
chr18	63385174	63385174	+
chr15	67068864	67068864	+
chr17	72308099	72308099	+
chr14	73335248	73335248	+
chr13	73474195	73474195	+
chr4	73851704	73851704	+
chr8	75040577	75040577	+
chr10	75589651	75589651	+
chr17	76099382	76099382	+
chr13	76403959	76403959	+
chr15	80129454	80129454	+
chr10	82291245	82291245	+
chr10	86409808	86409808	+
chr15	87394794	87394794	+
chr8	88439683	88439683	+
chr12	89806293	89806293	+
chr11	91082665	91082665	+
chr14	93061986	93061986	+
chr4	94189590	94189590	+
chrX	94993760	94993760	+
chr11	99147228	99147228	+
chr8	100223463	100223463	+
chr12	105887185	105887185	+
chr8	106803006	106803006	+
chr8	108525038	108525038	+
chr9	109414495	109414495	+
chr7	110811956	110811956	+
chr7	111555101	111555101	+
chrX	114152286	114152286	+
chr8	117016488	117016488	+
chr8	120526063	120526063	+
chr12	121379191	121379191	+
chrX	129517184	129517184	+
chr4	130055967	130055967	+
chr7	133382168	133382168	+
chr8	135530847	135530847	+
chr2	137534422	137534422	+
chr5	138139680	138139680	+
chr7	138312411	138312411	+
chrX	142223984	142223984	+
chr8	144657167	144657167	+
chr5	150438017	150438017	+
chr3	150459743	150459743	+
chr1	153999162	153999162	+
chr2	160405175	160405175	+
chr1	161313355	161313355	+
chr1	164681357	164681357	+
chr4	171530792	171530792	+
chr1	176591163	176591163	+
chr3	191907670	191907670	+
chr1	202257094	202257094	+
chr2	204547893	204547893	+
chr2	231771824	231771824	+
chr1	233487852	233487852	+
chr2	236891744	236891744	+
chr1	245101517	245101517	+
chr1	247926415	247926415	+
chr6	1323418	1323418	+
chr7	3760551	3760551	+
chr7	3936173	3936173	+
chr1	6880257	6880257	+
chr4	7867286	7867286	+
chr4	8887622	8887622	+
chr7	9138401	9138401	+
chr18	9814219	9814219	+
chr19	9923793	9923793	+
chr7	10178568	10178568	+
chr17	15108756	15108756	+
chr3	16569306	16569306	+
chr12	19075024	19075024	+
chr6	20202676	20202676	+
chr6	20565091	20565091	+
chr8	22660733	22660733	+
chr6	23199348	23199348	+
chr4	28067448	28067448	+
chr10	30613414	30613414	+
chr5	31581425	31581425	+
chr17	35198930	35198930	+
chr15	37220287	37220287	+
chr8	39270493	39270493	+
chr6	42007104	42007104	+
chr4	44012118	44012118	+
chr19	46248337	46248337	+
chr3	47687077	47687077	+
chr15	49588764	49588764	+
chr19	50368511	50368511	+
chr20	51298551	51298551	+
chr5	53184939	53184939	+
chr2	54854138	54854138	+
chr14	56970159	56970159	+
chr12	57492507	57492507	+
chr2	58417923	58417923	+
chr3	59123727	59123727	+
chr12	62815697	62815697	+
chr2	63265025	63265025	+
chr5	63936197	63936197	+
chr8	64062938	64062938	+
chr5	65329548	65329548	+
chr3	65350377	65350377	+
chr17	66418415	66418415	+
chr18	73348379	73348379	+
chr8	73792606	73792606	+
chr8	74585843	74585843	+
chr13	74878755	74878755	+
chr10	75781595	75781595	+
chr9	77737868	77737868	+
chr5	81578491	81578491	+
chr11	82408603	82408603	+
chr15	82974783	82974783	+
chr15	83840413	83840413	+
chr4	84633554	84633554	+
chr11	85225466	85225466	+
chr13	85355134	85355134	+
chr13	85620249	85620249	+
chr10	92756468	92756468	+
chr14	97440306	97440306	+
chr11	97506371	97506371	+
chr2	105520217	105520217	+
chr9	106854242	106854242	+
chr4	108023380	108023380	+
chr9	108306684	108306684	+
chr4	108783612	108783612	+
chr7	114484608	114484608	+
chr1	117852455	117852455	+
chrX	121618865	121618865	+
chrX	129674559	129674559	+
chr9	130231238	130231238	+
chr3	137758707	137758707	+
chrX	139308652	139308652	+
chr1	143254871	143254871	+
chr2	145895255	145895255	+
chr4	160913758	160913758	+
chr1	163149361	163149361	+
chr5	163922365	163922365	+
chr2	171401834	171401834	+
chr3	177677842	177677842	+
chr3	184929815	184929815	+
chr2	193924323	193924323	+
chr3	195335791	195335791	+
chr3	196375293	196375293	+
chr2	196564193	196564193	+
chr2	220543970	220543970	+
chr17	1214343	1214343	+
chr3	9617062	9617062	+
chr3	12242156	12242156	+
chr20	13592938	13592938	+
chr19	14318333	14318333	+
chr16	14809874	14809874	+
chr5	15221852	15221852	+
chr8	15884217	15884217	+
chr3	16999247	16999247	+
chrX	17110300	17110300	+
chr2	20163260	20163260	+
chr1	24817311	24817311	+
chr1	25852771	25852771	+
chr3	27168135	27168135	+
chr21	27627360	27627360	+
chr17	28091196	28091196	+
chr21	29096546	29096546	+
chr7	30288558	30288558	+
chr20	32119539	32119539	+
chr13	34681118	34681118	+
chr3	35242762	35242762	+
chr6	36765976	36765976	+
chr6	39100163	39100163	+
chr20	40793193	40793193	+
chr11	40840021	40840021	+
chr3	41289823	41289823	+
chr5	41325237	41325237	+
chr3	42555038	42555038	+
chr14	43891930	43891930	+
chr20	44897780	44897780	+
chr10	45588330	45588330	+
chr15	46611503	46611503	+
chr6	49955970	49955970	+
chr7	50942764	50942764	+
chr19	55094921	55094921	+
chr15	58816478	58816478	+
chr3	59253335	59253335	+
chr12	60071170	60071170	+
chr13	60305045	60305045	+
chr7	64938375	64938375	+
chr1	65678553	65678553	+
chr10	68084597	68084597	+
chr2	70602292	70602292	+
chr12	71647628	71647628	+
chr2	72108905	72108905	+
chr9	72243784	72243784	+
chr18	74818707	74818707	+
chr14	75516059	75516059	+
chr11	76475500	76475500	+
chr9	76542867	76542867	+
chr14	77763609	77763609	+
chr10	78525671	78525671	+
chr9	78969886	78969886	+
chr5	79108488	79108488	+
chr17	82117730	82117730	+
chr6	84048716	84048716	+
chr1	84548560	84548560	+
chr2	85721277	85721277	+
chr1	86060434	86060434	+
chr10	88308297	88308297	+
chr10	89667527	89667527	+
chr15	90256137	90256137	+
chr5	90906021	90906021	+
chr15	95281403	95281403	+
chr11	99289940	99289940	+
chr10	102705798	102705798	+
chr9	106278519	106278519	+
chr7	108190775	108190775	+
chr3	112029902	112029902	+
chr2	112610115	112610115	+
chr7	116378995	116378995	+
chr8	118580480	118580480	+
chr1	121558767	121558767	+
chr5	122546987	122546987	+
chr4	124684210	124684210	+
chr10	125158319	125158319	+
chr3	125321222	125321222	+
chr5	125807250	125807250	+
chr9	127099685	127099685	+
chr10	128119865	128119865	+
chr6	128230927	128230927	+
chr7	129899267	129899267	+
chr6	137729261	137729261	+
chr4	142048313	142048313	+
chr8	142710669	142710669	+
chr5	143490027	143490027	+
chr1	147554778	147554778	+
chr4	152517408	152517408	+
chr3	158599547	158599547	+
chr3	165494200	165494200	+
chr2	173795916	173795916	+
chr4	175508072	175508072	+
chr1	186058948	186058948	+
chr3	190630488	190630488	+
chr1	207240546	207240546	+
chr1	210880949	210880949	+
chr2	213212848	213212848	+
chr2	215051471	215051471	+
chr16	719165	719165	+
chr7	1096635	1096635	+
chr16	2943168	2943168	+
chr5	8112628	8112628	+
chr4	14454383	14454383	+
chr4	14990841	14990841	+
chr5	15012336	15012336	+
chr6	16233299	16233299	+
chr7	16867065	16867065	+
chr9	17357622	17357622	+
chr7	19140760	19140760	+
chr6	21828189	21828189	+
chr6	23220537	23220537	+
chr11	24965842	24965842	+
chr19	29696434	29696434	+
chr3	29938123	29938123	+
chr16	31584816	31584816	+
chr1	31806190	31806190	+
chr8	32540332	32540332	+
chr13	33393553	33393553	+
chr14	33469457	33469457	+
chr15	36176243	36176243	+
chr9	36665642	36665642	+
chr4	38457528	38457528	+
chr7	39868548	39868548	+
chrX	41980059	41980059	+
chr5	44890593	44890593	+
chr14	45042752	45042752	+
chr7	47637054	47637054	+
chr4	48773935	48773935	+
chr10	49678008	49678008	+
chr10	49695955	49695955	+
chr1	50762606	50762606	+
chr12	53463559	53463559	+
chr12	53648657	53648657	+
chr1	54683906	54683906	+
chr7	54938818	54938818	+
chr4	56146585	56146585	+
chr10	56971546	56971546	+
chr2	57177922	57177922	+
chr17	57801967	57801967	+
chr1	60750183	60750183	+
chr17	66526006	66526006	+
chr12	67620631	67620631	+
chr18	67891368	67891368	+
chr17	68546509	68546509	+
chr12	69955260	69955260	+
chr1	71059781	71059781	+
chr14	71508917	71508917	+
chr8	78495667	78495667	+
chr18	79536823	79536823	+
chr6	81347973	81347973	+
chr17	83061220	83061220	+
chr9	84265118	84265118	+
chr12	85098618	85098618	+
chr11	86698685	86698685	+
chr3	87498667	87498667	+
chr10	88726769	88726769	+
chr3	90505909	90505909	+
chr7	92675549	92675549	+
chr4	92972255	92972255	+
chr9	96551866	96551866	+
chr15	98550698	98550698	+
chrX	100366411	100366411	+
chr4	101237082	101237082	+
chr5	101628738	101628738	+
chr8	102460354	102460354	+
chr1	102935678	102935678	+
chr1	104126594	104126594	+
chr10	104478708	104478708	+
chrX	106658797	106658797	+
chr1	106769074	106769074	+
chr9	107241217	107241217	+
chr8	110371553	110371553	+
chr6	113745971	113745971	+
chr11	119962217	119962217	+
chr6	121956468	121956468	+
chr3	122322386	122322386	+
chr9	123275434	123275434	+
chr10	125463846	125463846	+
chr12	125997169	125997169	+
chr8	127102800	127102800	+
chr6	127140673	127140673	+
chr8	127516058	127516058	+
chr8	131021035	131021035	+
chr7	137807075	137807075	+
chr6	143028076	143028076	+
chr7	146337035	146337035	+
chr2	152180205	152180205	+
chr6	152392207	152392207	+
chr1	154716175	154716175	+
chr5	155167451	155167451	+
chr3	161260680	161260680	+
chr1	165118545	165118545	+
chr2	184242227	184242227	+
chr1	187341023	187341023	+
chr2	229524443	229524443	+
chr2	296909	296909	+
chr6	633096	633096	+
chr17	2409330	2409330	+
chrX	2620481	2620481	+
chr5	5888583	5888583	+
chr18	9790589	9790589	+
chr8	12655625	12655625	+
chr5	14646751	14646751	+
chr12	15262067	15262067	+
chr3	15548985	15548985	+
chr19	16004144	16004144	+
chr12	17902075	17902075	+
chr5	18481644	18481644	+
chr14	20032486	20032486	+
chr16	20794482	20794482	+
chr8	24243368	24243368	+
chr14	26499786	26499786	+
chr17	26742554	26742554	+
chr14	26838085	26838085	+
chr1	27263897	27263897	+
chr2	36110804	36110804	+
chr19	36180892	36180892	+
chr2	38764277	38764277	+
chr15	41752258	41752258	+
chr12	41759206	41759206	+
chr6	47049607	47049607	+
chr6	47562387	47562387	+
chr22	49810366	49810366	+
chr10	52495626	52495626	+
chr14	59690801	59690801	+
chr5	60562553	60562553	+
chr3	60885729	60885729	+
chr5	60908735	60908735	+
chr2	63448959	63448959	+
chr4	63828417	63828417	+
chr6	64643246	64643246	+
chr7	64750182	64750182	+
chr12	65199582	65199582	+
chr15	65293005	65293005	+
chrX	68127179	68127179	+
chr9	68553357	68553357	+
chr14	68877597	68877597	+
chrX	69591882	69591882	+
chr10	72818194	72818194	+
chr11	72952783	72952783	+
chr11	73067472	73067472	+
chrX	73077192	73077192	+
chr8	73708051	73708051	+
chr13	75516528	75516528	+
chr7	80911469	80911469	+
chr4	82224833	82224833	+
chr14	85810643	85810643	+
chr4	86259174	86259174	+
chr10	88237694	88237694	+
chr10	90451273	90451273	+
chr10	91180137	91180137	+
chr3	91362900	91362900	+
chr5	93518684	93518684	+
chr3	93949233	93949233	+
chr12	95231822	95231822	+
chr11	95242481	95242481	+
chr7	99123481	99123481	+
chr5	99816977	99816977	+
chr3	100626942	100626942	+
chr4	103523085	103523085	+
chr7	107347394	107347394	+
chr3	108328800	108328800	+
chr4	115447599	115447599	+
chr6	115583174	115583174	+
chr2	119554593	119554593	+
chr12	122010674	122010674	+
chr3	125565728	125565728	+
chr5	133498149	133498149	+
chr9	136033780	136033780	+
chr4	139081281	139081281	+
chr3	145746221	145746221	+
chr3	149316149	149316149	+
chr1	150309740	150309740	+
chr7	151157945	151157945	+
chrX	153156815	153156815	+
chr5	159929665	159929665	+
chr4	161033519	161033519	+
chr3	163289182	163289182	+
chr4	171203805	171203805	+
chr3	174436413	174436413	+
chr4	178433921	178433921	+
chr5	178836683	178836683	+
chr1	192947687	192947687	+
chr3	196409057	196409057	+
chr2	197609754	197609754	+
chr3	62844	62844	+
chr19	405410	405410	+
chr5	3470554	3470554	+
chr16	4650816	4650816	+
chr9	4680096	4680096	+
chr9	5388453	5388453	+
chr17	8962533	8962533	+
chrX	11615737	11615737	+
chr12	13143668	13143668	+
chr2	19477277	19477277	+
chr5	19914089	19914089	+
chr20	22172831	22172831	+
chr3	23733611	23733611	+
chr20	25645063	25645063	+
chr1	28133019	28133019	+
chr11	28269308	28269308	+
chr8	28419960	28419960	+
chr8	33106855	33106855	+
chr2	35101786	35101786	+
chr9	38065550	38065550	+
chr13	39690470	39690470	+
chr8	40332680	40332680	+
chr5	43596869	43596869	+
chr5	45132488	45132488	+
chr2	46739450	46739450	+
chr8	54072551	54072551	+
chr20	57322319	57322319	+
chr18	59733486	59733486	+
chr17	61853155	61853155	+
chr1	67246779	67246779	+
chr8	72124590	72124590	+
chr5	73457226	73457226	+
chr10	73735343	73735343	+
chr8	73861251	73861251	+
chr9	81869083	81869083	+
chr17	83163090	83163090	+
chr2	83320976	83320976	+
chr6	86033906	86033906	+
chr2	86605029	86605029	+
chr3	88785688	88785688	+
chr15	91112633	91112633	+
chr13	92915646	92915646	+
chr14	93872392	93872392	+
chrX	95962891	95962891	+
chr8	99868580	99868580	+
chr10	106040315	106040315	+
chr1	107852525	107852525	+
chr12	110514328	110514328	+
chr4	116486968	116486968	+
chr7	116675814	116675814	+
chr3	117554462	117554462	+
chr1	119848153	119848153	+
chr8	126940171	126940171	+
chr7	127356659	127356659	+
chr10	129487591	129487591	+
chr9	132288816	132288816	+
chr5	134796440	134796440	+
chr4	145675205	145675205	+
chrX	147515249	147515249	+
chr1	149087246	149087246	+
chr2	149688277	149688277	+
chr1	156107644	156107644	+
chr5	158574765	158574765	+
chr5	169619860	169619860	+
chr2	172075494	172075494	+
chr3	175205377	175205377	+
chr3	176165667	176165667	+
chr2	197029101	197029101	+
chr1	211662600	211662600	+
chr2	225382891	225382891	+
chr3	1894517	1894517	+
chr5	2530131	2530131	+
chr12	3234356	3234356	+
chr5	10727892	10727892	+
chr8	12206792	12206792	+
chr9	12738924	12738924	+
chr7	16577527	16577527	+
chr5	19088088	19088088	+
chr9	19108400	19108400	+
chr13	20131662	20131662	+
chr18	21642421	21642421	+
chr18	22006465	22006465	+
chr22	22451762	22451762	+
chr6	27318361	27318361	+
chr8	29999694	29999694	+
chr17	30333996	30333996	+
chr11	31636564	31636564	+
chr1	34660610	34660610	+
chr1	35088514	35088514	+
chr8	35851390	35851390	+
chr1	41771216	41771216	+
chr5	42046053	42046053	+
chr5	42873910	42873910	+
chr8	43424811	43424811	+
chr3	44795608	44795608	+
chr10	46794095	46794095	+
chr20	49799742	49799742	+
chr18	51233899	51233899	+
chr1	54027172	54027172	+
chr2	54404305	54404305	+
chr1	57818783	57818783	+
chr10	58653078	58653078	+
chr1	61596865	61596865	+
chr2	64319936	64319936	+
chr2	68507504	68507504	+
chr8	68543843	68543843	+
chr17	70812017	70812017	+
chr5	74240081	74240081	+
chr2	75505498	75505498	+
chr8	75686204	75686204	+
chr8	76911289	76911289	+
chr11	77663631	77663631	+
chr11	79937912	79937912	+
chr10	81056579	81056579	+
chr16	83539897	83539897	+
chr5	84200761	84200761	+
chr5	85346287	85346287	+
chr9	86528834	86528834	+
chr1	87003809	87003809	+
chr5	87130061	87130061	+
chr11	90956871	90956871	+
chr11	94722036	94722036	+
chr15	94763053	94763053	+
chr1	96786236	96786236	+
chr5	98835997	98835997	+
chr3	98846775	98846775	+
chr11	99845295	99845295	+
chr13	101009968	101009968	+
chr3	104618248	104618248	+
chr3	105410574	105410574	+
chr7	109694906	109694906	+
chr11	110426816	110426816	+
chr5	113178651	113178651	+
chr4	113337133	113337133	+
chr6	115739034	115739034	+
chr12	115956742	115956742	+
chr11	116166426	116166426	+
chr1	117801729	117801729	+
chr1	118772106	118772106	+
chr10	119190318	119190318	+
chr8	128423742	128423742	+
chr6	130428650	130428650	+
chr7	135506209	135506209	+
chr5	140738009	140738009	+
chr1	144503317	144503317	+
chr6	147306090	147306090	+
chr3	167114273	167114273	+
chr4	167599111	167599111	+
chr3	175391118	175391118	+
chr3	177151154	177151154	+
chr1	186072370	186072370	+
chr1	191286818	191286818	+
chr1	207074175	207074175	+
chr2	228724004	228724004	+
chr16	4090836	4090836	+
chr5	4733524	4733524	+
chr20	6221126	6221126	+
chr11	7873797	7873797	+
chr11	9554096	9554096	+
chr4	12934694	12934694	+
chr19	15072442	15072442	+
chr10	15140286	15140286	+
chr12	15372348	15372348	+
chr21	15797168	15797168	+
chr6	16485141	16485141	+
chr4	19423715	19423715	+
chrX	19915959	19915959	+
chr5	21525138	21525138	+
chr16	22435538	22435538	+
chr5	24170652	24170652	+
chr3	24291912	24291912	+
chr22	25665734	25665734	+
chr18	26292870	26292870	+
chr12	29420917	29420917	+
chr7	29628091	29628091	+
chr3	29756638	29756638	+
chr15	29880957	29880957	+
chr1	30855789	30855789	+
chr20	32973396	32973396	+
chr5	34615900	34615900	+
chr14	34715102	34715102	+
chr7	35020319	35020319	+
chr1	35024273	35024273	+
chr20	36648209	36648209	+
chr1	38972130	38972130	+
chr4	41314770	41314770	+
chr1	41900077	41900077	+
chr8	43530044	43530044	+
chr1	44711319	44711319	+
chr7	45958779	45958779	+
chr22	46327346	46327346	+
chr20	50537677	50537677	+
chr1	52960572	52960572	+
chr1	58116408	58116408	+
chr1	62257972	62257972	+
chr5	62718941	62718941	+
chr17	63470459	63470459	+
chr16	66863856	66863856	+
chr6	68957248	68957248	+
chr2	69279615	69279615	+
chr2	69487190	69487190	+
chr2	73414543	73414543	+
chr10	75355685	75355685	+
chr5	77279079	77279079	+
chr13	77429120	77429120	+
chr18	78013367	78013367	+
chr12	78492535	78492535	+
chr12	79944645	79944645	+
chr5	80178857	80178857	+
chr8	83088886	83088886	+
chr3	83745869	83745869	+
chr1	84630962	84630962	+
chr8	84905523	84905523	+
chr5	92159229	92159229	+
chr9	93103434	93103434	+
chr1	95831874	95831874	+
chr1	96813946	96813946	+
chr15	99871735	99871735	+
chr8	102874584	102874584	+
chr1	103282850	103282850	+
chr1	108977510	108977510	+
chr4	112104403	112104403	+
chr2	112860568	112860568	+
chr6	116459626	116459626	+
chr8	119383119	119383119	+
chr5	120376370	120376370	+
chr12	121294662	121294662	+
chr6	123724455	123724455	+
chr6	124030542	124030542	+
chr8	124164218	124164218	+
chr9	124168683	124168683	+
chr4	133202270	133202270	+
chr1	150254303	150254303	+
chr5	154974500	154974500	+
chr5	164198705	164198705	+
chr4	166875376	166875376	+
chr1	167566487	167566487	+
chr1	173636266	173636266	+
chr2	177477666	177477666	+
chr4	181799395	181799395	+
chr4	187882258	187882258	+
chr3	190884462	190884462	+
chr1	193819550	193819550	+
chr1	198612592	198612592	+
chr1	211764803	211764803	+
chr1	233566774	233566774	+
chr18	2003793	2003793	+
chr4	4634303	4634303	+
chr19	4882781	4882781	+
chr10	6306393	6306393	+
chr5	9509654	9509654	+
chr7	10830636	10830636	+
chr5	12706887	12706887	+
chr5	14022539	14022539	+
chr18	15019736	15019736	+
chr9	15783642	15783642	+
chr21	18249139	18249139	+
chr5	18554600	18554600	+
chr19	19076721	19076721	+
chr6	20690126	20690126	+
chr8	20946471	20946471	+
chr10	22197141	22197141	+
chr5	23570246	23570246	+
chr3	23817874	23817874	+
chr16	24415771	24415771	+
chr7	25592908	25592908	+
chr3	27432663	27432663	+
chr18	27680442	27680442	+
chr22	28636757	28636757	+
chr3	33179367	33179367	+
chr21	35775352	35775352	+
chr18	37104309	37104309	+
chr15	39555437	39555437	+
chr22	40479361	40479361	+
chr1	41132901	41132901	+
chr15	41361108	41361108	+
chr5	42767316	42767316	+
chr3	43828795	43828795	+
chr1	44958777	44958777	+
chr14	52689867	52689867	+
chr15	54502290	54502290	+
chr2	54697385	54697385	+
chr2	57917635	57917635	+
chr11	59572480	59572480	+
chr10	60509336	60509336	+
chr12	61550925	61550925	+
chr10	61692891	61692891	+
chr14	64353613	64353613	+
chr7	66696067	66696067	+
chr1	68719983	68719983	+
chr4	71037175	71037175	+
chr3	72254809	72254809	+
chr5	73329582	73329582	+
chr11	74383023	74383023	+
chr16	75127468	75127468	+
chr8	77358376	77358376	+
chr13	78444826	78444826	+
chr15	80192409	80192409	+
chr14	80863133	80863133	+
chr3	81517349	81517349	+
chr1	82352144	82352144	+
chr2	82661193	82661193	+
chr1	85896470	85896470	+
chr1	91817726	91817726	+
chr10	93473714	93473714	+
chr13	93644328	93644328	+
chr12	95381381	95381381	+
[truncated: 22,191 more rows]
