# Supplementary material for: RNA-guided retargeting of Sleeping Beauty transposition in human cells
Source: eLife. 2020 Mar 6;9:e53868. doi: 10.7554/eLife.53868 (PMC7077980; doi:10.7554/eLife.53868)
Supplement: Figure 5—source data 3. [file elife-53868-fig5-data3.txt]

chr18	3758752	3758752	+
chr7	3893996	3893996	+
chr6	6852594	6852594	+
chr6	7923284	7923284	+
chr7	7963233	7963233	+
chr20	9779567	9779567	+
chr11	9957160	9957160	+
chr6	12507058	12507058	+
chr10	13170751	13170751	+
chr6	15782405	15782405	+
chr10	16224443	16224443	+
chr4	17727375	17727375	+
chr9	17853393	17853393	+
chr21	19541562	19541562	+
chr10	25365542	25365542	+
chr8	25616356	25616356	+
chr12	25910431	25910431	+
chr9	26329427	26329427	+
chr6	26437098	26437098	+
chr13	29416360	29416360	+
chr13	29556724	29556724	+
chr20	31944760	31944760	+
chr10	32303496	32303496	+
chr13	34860497	34860497	+
chr14	35616831	35616831	+
chrX	36562428	36562428	+
chr17	37215521	37215521	+
chrX	39310306	39310306	+
chr5	39844570	39844570	+
chr19	40127841	40127841	+
chr3	42705165	42705165	+
chr10	43127054	43127054	+
chr1	43883779	43883779	+
chr5	45701111	45701111	+
chr17	48465869	48465869	+
chr2	53923064	53923064	+
chr6	55012351	55012351	+
chr13	55550585	55550585	+
chr3	57898476	57898476	+
chr3	58425965	58425965	+
chr17	60083011	60083011	+
chr20	60637037	60637037	+
chr10	61150366	61150366	+
chr2	63887334	63887334	+
chr3	68086436	68086436	+
chr11	68279281	68279281	+
chr7	74261855	74261855	+
chr13	76638425	76638425	+
chr13	77228050	77228050	+
chr10	81201719	81201719	+
chr9	84039869	84039869	+
chr1	84072089	84072089	+
chr16	84560259	84560259	+
chr3	87314239	87314239	+
chr5	96464425	96464425	+
chr11	97991182	97991182	+
chr5	101674981	101674981	+
chr9	101958466	101958466	+
chr9	115224695	115224695	+
chr1	115914697	115914697	+
chr10	123220369	123220369	+
chr4	127932648	127932648	+
chr7	130003982	130003982	+
chr3	132266349	132266349	+
chr7	139149971	139149971	+
chr6	141838496	141838496	+
chr5	145946041	145946041	+
chr4	151134886	151134886	+
chr2	152330172	152330172	+
chr1	156918903	156918903	+
chr5	159927607	159927607	+
chr1	161425110	161425110	+
chr1	170855999	170855999	+
chr3	185336865	185336865	+
chr3	190744221	190744221	+
chr2	196939652	196939652	+
chr2	202368925	202368925	+
chr2	217231031	217231031	+
chr1	222897093	222897093	+
chr2	226849767	226849767	+
chr11	1833044	1833044	+
chr2	2412965	2412965	+
chr5	2486494	2486494	+
chrX	10354552	10354552	+
chr20	11853933	11853933	+
chr9	13362781	13362781	+
chr5	13749807	13749807	+
chr2	19991833	19991833	+
chr1	22368271	22368271	+
chr19	23411823	23411823	+
chr15	24632456	24632456	+
chr8	25305451	25305451	+
chr2	27068767	27068767	+
chrX	27179248	27179248	+
chr2	28891185	28891185	+
chr10	28942577	28942577	+
chr9	41234439	41234439	+
chr13	44875112	44875112	+
chr3	45539797	45539797	+
chr3	45610754	45610754	+
chr11	46970071	46970071	+
chr20	47695280	47695280	+
chr18	49508919	49508919	+
chr5	50348972	50348972	+
chr5	51585905	51585905	+
chr20	52227225	52227225	+
chr18	54340238	54340238	+
chr5	55306661	55306661	+
chr16	58795722	58795722	+
chr12	64058516	64058516	+
chr2	66059164	66059164	+
chr4	66061977	66061977	+
chr13	67732790	67732790	+
chr15	70885674	70885674	+
chr5	73897914	73897914	+
chr12	75045167	75045167	+
chr4	83159632	83159632	+
chr1	85372498	85372498	+
chr10	88171919	88171919	+
chr9	91307252	91307252	+
chr8	93856405	93856405	+
chr11	97657338	97657338	+
chr8	101400692	101400692	+
chr3	102007591	102007591	+
chr8	103680223	103680223	+
chr12	106763604	106763604	+
chr8	116730614	116730614	+
chr4	117322043	117322043	+
chr6	117511650	117511650	+
chr3	121721850	121721850	+
chrX	124593633	124593633	+
chr2	127962052	127962052	+
chr11	129271630	129271630	+
chr9	131160653	131160653	+
chr3	134422771	134422771	+
chr6	151615747	151615747	+
chr6	157064303	157064303	+
chr3	160824836	160824836	+
chr3	165223697	165223697	+
chr1	167966946	167966946	+
chr4	172291521	172291521	+
chr3	189190093	189190093	+
chr12	8369440	8369440	+
chr17	13862330	13862330	+
chr1	16604666	16604666	+
chr6	16658794	16658794	+
chr11	21583930	21583930	+
chrX	21882433	21882433	+
chrX	23223974	23223974	+
chr1	28113952	28113952	+
chr5	30125155	30125155	+
chrX	34781883	34781883	+
chr10	35272780	35272780	+
chr20	35641665	35641665	+
chr2	39857420	39857420	+
chr14	40124189	40124189	+
chr1	41649050	41649050	+
chr1	42369203	42369203	+
chr15	42863431	42863431	+
chr11	42876183	42876183	+
chr22	43123089	43123089	+
chr5	44310904	44310904	+
chr3	49164836	49164836	+
chr20	52004581	52004581	+
chr6	55708724	55708724	+
chr17	64477322	64477322	+
chr10	68422492	68422492	+
chr15	69283770	69283770	+
chr9	72510597	72510597	+
chr12	77037644	77037644	+
chr9	77649180	77649180	+
chr7	81119298	81119298	+
chr8	81722963	81722963	+
chr15	85156996	85156996	+
chr10	93042676	93042676	+
chr5	97144666	97144666	+
chr8	98112073	98112073	+
chr11	98732571	98732571	+
chr3	99449448	99449448	+
chr8	100361565	100361565	+
chr3	102137649	102137649	+
chr1	103831638	103831638	+
chr6	111057864	111057864	+
chr7	121395297	121395297	+
chr4	122346808	122346808	+
chr7	126010488	126010488	+
chr4	163198229	163198229	+
chr1	173379541	173379541	+
chr3	186871917	186871917	+
chr2	214782236	214782236	+
chr1	219239594	219239594	+
chr2	223412610	223412610	+
chr10	2516277	2516277	+
chr11	8612101	8612101	+
chr6	13891890	13891890	+
chr3	16977157	16977157	+
chr11	18717282	18717282	+
chr1	18987133	18987133	+
chr5	20413321	20413321	+
chr5	24820067	24820067	+
chr12	27443096	27443096	+
chr9	29521293	29521293	+
chr13	30248465	30248465	+
chr5	32354854	32354854	+
chr14	34206194	34206194	+
chr22	38325167	38325167	+
chr1	41096432	41096432	+
chr5	41366361	41366361	+
chr1	44416833	44416833	+
chr3	46282907	46282907	+
chr1	46865374	46865374	+
chr3	49692397	49692397	+
chr3	53118953	53118953	+
chr16	59154438	59154438	+
chr13	59542044	59542044	+
chr14	60374810	60374810	+
chr1	66195934	66195934	+
chr13	67774236	67774236	+
chr10	76631723	76631723	+
chr1	77727015	77727015	+
chr1	78156166	78156166	+
chr7	79123236	79123236	+
chr10	80616445	80616445	+
chr12	92797508	92797508	+
chr11	93271920	93271920	+
chr9	97676524	97676524	+
chr8	99853317	99853317	+
chr10	100960790	100960790	+
chr9	102686177	102686177	+
chr8	111671446	111671446	+
chr1	111811936	111811936	+
chr9	112117585	112117585	+
chr7	113599824	113599824	+
chrX	114976655	114976655	+
chr1	115117805	115117805	+
chr10	120931124	120931124	+
chrX	122109274	122109274	+
chr5	128548511	128548511	+
chr3	128836346	128836346	+
chr12	131140466	131140466	+
chr2	133636622	133636622	+
chr4	150430066	150430066	+
chr3	153325015	153325015	+
chr5	175084769	175084769	+
chr1	180654930	180654930	+
chr1	193193693	193193693	+
chr1	233366962	233366962	+
chr6	1874725	1874725	+
chr16	3538965	3538965	+
chr9	3685664	3685664	+
chr9	4746661	4746661	+
chr9	5537765	5537765	+
chr17	6809897	6809897	+
chr3	10734331	10734331	+
chr16	10797606	10797606	+
chr11	16518976	16518976	+
chr21	16543349	16543349	+
chr2	20252804	20252804	+
chr19	20403812	20403812	+
chr15	23705579	23705579	+
chr21	26031167	26031167	+
chr16	30477180	30477180	+
chr12	32459052	32459052	+
chr21	33007882	33007882	+
chr3	33763878	33763878	+
chr10	36843169	36843169	+
chr5	42838357	42838357	+
chr4	47752251	47752251	+
chr8	48341300	48341300	+
chr12	53941524	53941524	+
chr11	59452167	59452167	+
chr13	59892067	59892067	+
chr17	60809868	60809868	+
chr12	62268726	62268726	+
chr4	64042381	64042381	+
chr1	67513979	67513979	+
chr18	67694241	67694241	+
chr13	70121859	70121859	+
chr1	72496588	72496588	+
chr6	74088527	74088527	+
chr3	96430545	96430545	+
chr1	97005738	97005738	+
chr13	97278407	97278407	+
chr4	98552290	98552290	+
chr4	100278309	100278309	+
chr7	100572030	100572030	+
chr8	101210143	101210143	+
chr8	101857935	101857935	+
chr13	104417329	104417329	+
chr7	115440876	115440876	+
chr12	119296872	119296872	+
chr11	125773220	125773220	+
chr8	127033469	127033469	+
chr8	127269333	127269333	+
chr8	130933505	130933505	+
chr3	144463848	144463848	+
chr7	144840511	144840511	+
chr5	151937276	151937276	+
chr5	168464420	168464420	+
chr5	172981617	172981617	+
chr2	182479036	182479036	+
chr1	189669181	189669181	+
chr1	189851392	189851392	+
chr3	194787944	194787944	+
chr2	197048253	197048253	+
chr2	201378654	201378654	+
chr1	206421709	206421709	+
chr2	218508653	218508653	+
chr1	246601999	246601999	+
chr1	19920162	19920162	+
chr1	22042054	22042054	+
chr4	23866804	23866804	+
chr18	24282352	24282352	+
chr21	27515648	27515648	+
chr7	33514634	33514634	+
chr14	35116804	35116804	+
chr21	39586226	39586226	+
chr13	40062580	40062580	+
chr2	47956808	47956808	+
chr20	50506436	50506436	+
chr10	52253277	52253277	+
chr4	53208366	53208366	+
chr12	54343903	54343903	+
chr1	55165893	55165893	+
chr10	55771697	55771697	+
chr5	58484620	58484620	+
chr14	63593573	63593573	+
chrX	65143120	65143120	+
chr18	70264827	70264827	+
chr1	73386172	73386172	+
chr1	75265519	75265519	+
chr13	75406920	75406920	+
chr12	77362622	77362622	+
chr8	81246876	81246876	+
chr13	82714709	82714709	+
chr6	85503646	85503646	+
chr3	100909937	100909937	+
chr14	106207113	106207113	+
chr1	111553920	111553920	+
chrX	127770265	127770265	+
chr11	128536150	128536150	+
chr10	133331465	133331465	+
chr7	138994773	138994773	+
chr3	142008709	142008709	+
chr1	166757408	166757408	+
chr5	167556412	167556412	+
chr3	175602150	175602150	+
chr2	199539278	199539278	+
chr1	212374523	212374523	+
chr4	5485089	5485089	+
chr11	6468831	6468831	+
chr6	6976939	6976939	+
chr11	13272018	13272018	+
chr13	27127741	27127741	+
chr5	32127407	32127407	+
chr15	35973292	35973292	+
chr3	37761535	37761535	+
chrX	43482712	43482712	+
chr19	47631708	47631708	+
chr10	52573811	52573811	+
chr17	56644677	56644677	+
chr16	56922670	56922670	+
chr5	58221577	58221577	+
chr15	60332411	60332411	+
chr6	63368665	63368665	+
chr1	64806671	64806671	+
chr12	65419348	65419348	+
chr2	68765466	68765466	+
chr15	71908121	71908121	+
chr11	72441081	72441081	+
chr11	73320504	73320504	+
chr14	77066651	77066651	+
chr6	77152604	77152604	+
chr1	78271561	78271561	+
chrX	87495466	87495466	+
chr11	87512465	87512465	+
chr7	114415966	114415966	+
chr1	114477812	114477812	+
chr9	119798669	119798669	+
chr4	124905168	124905168	+
chr9	124972248	124972248	+
chr7	147325581	147325581	+
chr3	153767891	153767891	+
chrX	155068079	155068079	+
chrX	155775153	155775153	+
chr3	171638495	171638495	+
chr1	198145053	198145053	+
chrX	1001444	1001444	+
chr11	1233849	1233849	+
chr6	3458344	3458344	+
chr17	3487373	3487373	+
chr9	21237087	21237087	+
chr6	28792603	28792603	+
chr2	35697271	35697271	+
chr14	37052200	37052200	+
chr15	40932171	40932171	+
chr9	42755578	42755578	+
chr18	47548549	47548549	+
chr15	59697740	59697740	+
chr2	61247596	61247596	+
chr16	68089641	68089641	+
chr15	72476911	72476911	+
chr7	78722901	78722901	+
chr7	80954509	80954509	+
chr13	87417178	87417178	+
chr10	88034453	88034453	+
chr16	88250791	88250791	+
chr10	91964976	91964976	+
chr9	95339771	95339771	+
chr8	99151493	99151493	+
chr1	105917867	105917867	+
chrX	108019390	108019390	+
chr9	109728954	109728954	+
chr4	111553899	111553899	+
chr1	113580316	113580316	+
chr7	114120041	114120041	+
chr8	118912030	118912030	+
chr8	135570081	135570081	+
chr5	143589516	143589516	+
chr5	151968550	151968550	+
chr2	163529079	163529079	+
chr1	165178557	165178557	+
chr3	185516910	185516910	+
chr2	202938396	202938396	+
chr16	4495687	4495687	+
chr16	5145970	5145970	+
chr7	7073101	7073101	+
chr20	9376032	9376032	+
chr18	9680273	9680273	+
chr17	18944030	18944030	+
chr1	25694794	25694794	+
chr22	28682502	28682502	+
chr9	31281101	31281101	+
chr3	36820782	36820782	+
chr11	38140539	38140539	+
chr6	44321116	44321116	+
chr20	49061630	49061630	+
chr14	49668566	49668566	+
chr6	53851218	53851218	+
chr12	58448110	58448110	+
chr2	63240939	63240939	+
chr8	63991509	63991509	+
chr15	66441872	66441872	+
chr15	69920681	69920681	+
chr4	75433832	75433832	+
chr10	77269589	77269589	+
chr12	80498903	80498903	+
chr1	82316785	82316785	+
chr5	87308646	87308646	+
chr10	88698710	88698710	+
chr9	97775109	97775109	+
chr12	102266695	102266695	+
chr4	110795231	110795231	+
chr3	139947062	139947062	+
chr7	158753194	158753194	+
chr1	179049925	179049925	+
chr4	185249929	185249929	+
chr1	190503271	190503271	+
chr2	212799441	212799441	+
chr11	10220779	10220779	+
chr6	12396602	12396602	+
chr16	13192536	13192536	+
chr21	15505260	15505260	+
chr1	24417173	24417173	+
chr13	27177306	27177306	+
chr20	31898692	31898692	+
chr5	40379605	40379605	+
chr5	44041238	44041238	+
chr10	45809617	45809617	+
chr3	47772809	47772809	+
chr3	50482500	50482500	+
chrX	54251749	54251749	+
chr5	54512288	54512288	+
chr2	55535966	55535966	+
chr17	59983197	59983197	+
chr15	66396816	66396816	+
chr12	68165990	68165990	+
chr15	69478807	69478807	+
chr14	73438182	73438182	+
chr11	74172709	74172709	+
chr1	85344843	85344843	+
chr12	87826165	87826165	+
chr12	90073164	90073164	+
chr10	93418600	93418600	+
chr9	101442845	101442845	+
chr7	105266766	105266766	+
chr12	105806845	105806845	+
chr1	113181449	113181449	+
chr8	119552485	119552485	+
chr5	122211261	122211261	+
chr3	127881278	127881278	+
chr7	151803261	151803261	+
chr4	189025839	189025839	+
chr3	189872081	189872081	+
chr2	241145228	241145228	+
chr7	17312433	17312433	+
chr12	20182224	20182224	+
chr18	22395331	22395331	+
chr11	24062203	24062203	+
chr1	28105604	28105604	+
chr15	29863888	29863888	+
chr3	30477714	30477714	+
chrX	41607707	41607707	+
chr2	43753622	43753622	+
chr6	48045012	48045012	+
chr8	48629035	48629035	+
chr5	50355394	50355394	+
chr14	63054836	63054836	+
chr6	63678932	63678932	+
chr9	64133400	64133400	+
chr17	68144954	68144954	+
chr3	88016964	88016964	+
chr6	106329125	106329125	+
chr10	118064617	118064617	+
chr7	118547479	118547479	+
chr5	137523843	137523843	+
chr5	141440646	141440646	+
chr6	145768057	145768057	+
chr4	179361765	179361765	+
chr1	246591199	246591199	+
chr10	2577753	2577753	+
chr20	2901612	2901612	+
chr12	4301247	4301247	+
chr6	8721671	8721671	+
chr12	10241762	10241762	+
chr2	12742914	12742914	+
chr20	13907562	13907562	+
chr21	15542126	15542126	+
chr8	20182653	20182653	+
chr18	25700707	25700707	+
chr9	34609923	34609923	+
chr15	35088289	35088289	+
chr8	36691841	36691841	+
chr12	38135539	38135539	+
chr11	44217904	44217904	+
chr8	47383903	47383903	+
chr11	47392557	47392557	+
chr8	57975203	57975203	+
chr13	59835957	59835957	+
chr14	71408116	71408116	+
chr15	71685628	71685628	+
chr7	78596948	78596948	+
chr8	87793127	87793127	+
chr8	88243483	88243483	+
chr13	90964437	90964437	+
chr3	95198905	95198905	+
chr3	102990744	102990744	+
chr12	104996794	104996794	+
chr13	106575337	106575337	+
chr2	120839205	120839205	+
chr2	182462358	182462358	+
chr2	201652941	201652941	+
chr16	3044530	3044530	+
chr18	5710669	5710669	+
chr20	8764296	8764296	+
chr5	13434159	13434159	+
chr12	17484736	17484736	+
chr4	19454762	19454762	+
chr7	19650336	19650336	+
chr22	25449836	25449836	+
chr7	27820500	27820500	+
chr5	29558069	29558069	+
chr8	29939833	29939833	+
chr8	34879501	34879501	+
chr21	36008547	36008547	+
chr2	40024565	40024565	+
chr2	44220535	44220535	+
chr17	56091863	56091863	+
chr18	59197535	59197535	+
chr5	60189577	60189577	+
chr11	67107600	67107600	+
chr9	70325838	70325838	+
chr11	76165648	76165648	+
chr12	79151667	79151667	+
chr14	82154422	82154422	+
chr6	110539938	110539938	+
chr9	111164927	111164927	+
chr10	118202096	118202096	+
chr8	126590251	126590251	+
chr4	136498661	136498661	+
chr8	136913014	136913014	+
chr1	154122243	154122243	+
chr5	174273451	174273451	+
chr17	123090	123090	+
chr18	1900126	1900126	+
chr9	5698820	5698820	+
chr11	10511898	10511898	+
chr6	16842990	16842990	+
chrX	19400977	19400977	+
chr17	21076100	21076100	+
chr11	28189732	28189732	+
chr21	31624083	31624083	+
chr18	34224235	34224235	+
chr1	35831623	35831623	+
chr1	35975507	35975507	+
chr21	45660317	45660317	+
chr1	53479758	53479758	+
chr16	54960219	54960219	+
chr6	54994219	54994219	+
chr19	57939352	57939352	+
chr9	71033141	71033141	+
chr1	83913811	83913811	+
chr12	86519209	86519209	+
chr9	91023584	91023584	+
chr12	91851930	91851930	+
chr15	92729618	92729618	+
chr10	94512662	94512662	+
chr7	95025932	95025932	+
chr3	96265630	96265630	+
chr15	99291709	99291709	+
chr9	101797479	101797479	+
chr5	111688122	111688122	+
chr4	125496663	125496663	+
chr4	147410403	147410403	+
chr1	200755257	200755257	+
chr1	241686086	241686086	+
chr1	242053063	242053063	+
chr4	8587802	8587802	+
chr7	12753904	12753904	+
chr3	17666756	17666756	+
chr16	21001151	21001151	+
chr8	42910503	42910503	+
chr3	43991278	43991278	+
chr17	53552670	53552670	+
chr11	61400216	61400216	+
chr15	69263306	69263306	+
chr16	72664541	72664541	+
chr7	77189012	77189012	+
chr14	79801504	79801504	+
chr15	81683889	81683889	+
chr1	84925126	84925126	+
chr4	93605487	93605487	+
chr8	97295308	97295308	+
chr5	107792513	107792513	+
chr8	109619626	109619626	+
chr12	116372361	116372361	+
chr8	124757681	124757681	+
chr3	125701023	125701023	+
chr4	131432555	131432555	+
chr6	142821631	142821631	+
chr1	170950180	170950180	+
chr3	191497338	191497338	+
chr11	4109236	4109236	+
chr22	19403134	19403134	+
chr9	21310808	21310808	+
chr2	24458392	24458392	+
chr11	32201283	32201283	+
chr14	36939513	36939513	+
chr22	42977082	42977082	+
chr2	72280260	72280260	+
chr4	79481734	79481734	+
chr4	80258644	80258644	+
chr13	97692435	97692435	+
chr8	102268761	102268761	+
chr9	104490765	104490765	+
chr4	109617000	109617000	+
chrX	113519568	113519568	+
chr10	114572157	114572157	+
chr6	137893276	137893276	+
chr2	227117263	227117263	+
chr6	7660175	7660175	+
chr9	17722050	17722050	+
chr16	24383572	24383572	+
chr7	27723002	27723002	+
chr5	32580201	32580201	+
chr3	50370738	50370738	+
chr12	72314456	72314456	+
chr1	74725006	74725006	+
chr10	76890711	76890711	+
chr1	77892655	77892655	+
chr9	79825659	79825659	+
chr12	79827735	79827735	+
chr10	100019649	100019649	+
chr10	120569643	120569643	+
chr2	128080665	128080665	+
chr4	129639349	129639349	+
chr6	139194366	139194366	+
chr7	144504011	144504011	+
chr4	145090690	145090690	+
chr1	219833806	219833806	+
chr1	222587243	222587243	+
chr17	3424886	3424886	+
chr19	10303959	10303959	+
chr20	10427901	10427901	+
chr6	13115127	13115127	+
chr9	22756296	22756296	+
chr1	25243372	25243372	+
chr20	45197858	45197858	+
chr2	51497273	51497273	+
chr2	63153185	63153185	+
chr5	69289026	69289026	+
chr14	71933267	71933267	+
chr6	72139062	72139062	+
chr17	78049100	78049100	+
chr1	78342493	78342493	+
chr5	83731492	83731492	+
chr10	90305371	90305371	+
chrX	96434538	96434538	+
chr8	97025784	97025784	+
chr1	162925443	162925443	+
chr3	188943447	188943447	+
chr16	4080420	4080420	+
chr7	12652461	12652461	+
chr5	15875043	15875043	+
chr3	19601735	19601735	+
chr8	22448351	22448351	+
chr4	23870857	23870857	+
chr5	24630440	24630440	+
chr22	25607098	25607098	+
chr5	31600109	31600109	+
chr12	33728949	33728949	+
chr16	35185893	35185893	+
chr21	37573256	37573256	+
chr15	38529338	38529338	+
chr13	39698030	39698030	+
chr19	43908817	43908817	+
chr3	44808539	44808539	+
chrX	46018831	46018831	+
chr16	47220140	47220140	+
chr1	55713197	55713197	+
chr15	57061913	57061913	+
chr1	59615347	59615347	+
chr8	64291382	64291382	+
chr14	70483179	70483179	+
chr5	79519431	79519431	+
chr9	89007950	89007950	+
chr6	106090031	106090031	+
chr12	115915754	115915754	+
chr11	124177022	124177022	+
chr7	138502885	138502885	+
chr6	151367818	151367818	+
chr1	186632678	186632678	+
chr1	197823518	197823518	+
chr5	958755	958755	+
chr16	3214701	3214701	+
chr6	20662734	20662734	+
chr10	22311490	22311490	+
chrX	25736991	25736991	+
chr2	38091151	38091151	+
chr8	48830084	48830084	+
chr16	55582600	55582600	+
chr9	68460242	68460242	+
chr4	81838032	81838032	+
chr6	81940082	81940082	+
chr6	128206771	128206771	+
chr2	240472898	240472898	+
chr4	10752821	10752821	+
chr13	40941281	40941281	+
chr5	53747252	53747252	+
chr15	70316399	70316399	+
chr2	86054546	86054546	+
chr12	91760279	91760279	+
chr7	94507307	94507307	+
chr8	135550798	135550798	+
chr2	143052003	143052003	+
chr2	171736807	171736807	+
chr1	198361879	198361879	+
chr6	3342903	3342903	+
chr12	10936808	10936808	+
chr6	11048147	11048147	+
chr3	41374615	41374615	+
chr6	44855682	44855682	+
chr12	53902829	53902829	+
chr11	59472163	59472163	+
chr13	71392087	71392087	+
chr10	74315307	74315307	+
chr1	82655674	82655674	+
chr3	112087840	112087840	+
chr6	112380885	112380885	+
chr6	116773122	116773122	+
chr1	242734356	242734356	+
chr7	7368532	7368532	+
chr19	11061229	11061229	+
chr19	13427921	13427921	+
chr22	19945284	19945284	+
chr6	36172761	36172761	+
chr21	37153941	37153941	+
chr13	42407268	42407268	+
chr1	54112708	54112708	+
chr2	61281646	61281646	+
chr1	66346127	66346127	+
chr7	73802319	73802319	+
chr11	117949782	117949782	+
chr2	127753364	127753364	+
chr3	137025829	137025829	+
chr1	172613482	172613482	+
chr3	172801467	172801467	+
chr1	200179454	200179454	+
chr1	209452751	209452751	+
chr1	210787468	210787468	+
chr12	6741625	6741625	+
chr19	17371816	17371816	+
chr6	25449715	25449715	+
chr2	47808134	47808134	+
chr8	56133677	56133677	+
chr10	60909605	60909605	+
chr17	61694625	61694625	+
chr13	75131477	75131477	+
chr3	76123835	76123835	+
chr1	77439826	77439826	+
chr12	85541329	85541329	+
chrX	88911889	88911889	+
chr8	95170744	95170744	+
chr9	110644063	110644063	+
chr5	121388751	121388751	+
chrX	2184372	2184372	+
chr10	8167448	8167448	+
chr1	10191627	10191627	+
chr3	29687800	29687800	+
chr15	31760803	31760803	+
chr20	33252417	33252417	+
chr20	45467659	45467659	+
chr1	50882301	50882301	+
chr6	56758222	56758222	+
chr15	76697181	76697181	+
chr16	80966804	80966804	+
chr10	98101701	98101701	+
chr8	99357638	99357638	+
chr10	114321349	114321349	+
chr1	207458755	207458755	+
chr1	218316264	218316264	+
chr5	18960612	18960612	+
chr3	24042252	24042252	+
chr19	29111154	29111154	+
chr20	29345084	29345084	+
chr15	36249923	36249923	+
chr11	41526445	41526445	+
chr15	56378248	56378248	+
chr17	57445165	57445165	+
chr12	63009004	63009004	+
chr16	74354040	74354040	+
chr6	76571215	76571215	+
chr1	76830087	76830087	+
chr16	77114441	77114441	+
chrX	78255345	78255345	+
chr12	79959532	79959532	+
chr11	82869514	82869514	+
chr1	88670882	88670882	+
chr9	92811230	92811230	+
chr2	114218101	114218101	+
chr3	139480231	139480231	+
chr7	143492394	143492394	+
chr1	162062059	162062059	+
chr1	246204625	246204625	+
chr5	19196747	19196747	+
chr2	24693351	24693351	+
chr5	31519253	31519253	+
chr20	45244698	45244698	+
chr13	47555178	47555178	+
chr1	58563011	58563011	+
chr15	64772634	64772634	+
chr4	76366995	76366995	+
chr9	84857796	84857796	+
chr12	88191599	88191599	+
chr3	101160630	101160630	+
chr5	107272955	107272955	+
chr9	110448007	110448007	+
chrX	139785456	139785456	+
chr1	168743481	168743481	+
chrX	5522892	5522892	+
chr5	13312979	13312979	+
chr12	38456749	38456749	+
chr7	42929380	42929380	+
chr16	50806870	50806870	+
chr20	53729867	53729867	+
chr16	57220147	57220147	+
chr16	59418032	59418032	+
chr14	59700665	59700665	+
chr14	63161093	63161093	+
chr8	100361458	100361458	+
chr6	110312262	110312262	+
chr12	125019777	125019777	+
chr12	127708748	127708748	+
chr3	133626523	133626523	+
chr19	6338547	6338547	+
chr10	26184711	26184711	+
chr12	30924447	30924447	+
chr21	42957111	42957111	+
chr17	49516058	49516058	+
chr4	77967354	77967354	+
chr1	91734792	91734792	+
chr8	119250629	119250629	+
chr12	125783228	125783228	+
chr4	159921805	159921805	+
chr1	210495525	210495525	+
chr11	2996433	2996433	+
chr16	3431568	3431568	+
chr12	8835608	8835608	+
chr14	23518183	23518183	+
chr22	37430514	37430514	+
chr15	54709134	54709134	+
chr5	56337040	56337040	+
chr7	66560280	66560280	+
chr7	71634469	71634469	+
chr15	82212426	82212426	+
chr12	89502085	89502085	+
chr15	90118423	90118423	+
chr2	150822685	150822685	+
chr1	202414332	202414332	+
chr1	208364621	208364621	+
chr14	22172309	22172309	+
chr2	63395564	63395564	+
chr14	77666168	77666168	+
chr15	85047856	85047856	+
chr10	92604851	92604851	+
chr11	95155418	95155418	+
chr6	112592727	112592727	+
chr7	116617548	116617548	+
chr8	123573896	123573896	+
chr1	152722047	152722047	+
chr5	176676287	176676287	+
chr1	189151835	189151835	+
chr18	7580457	7580457	+
chr16	10299992	10299992	+
chr19	10845238	10845238	+
chr6	41615189	41615189	+
chr15	42935148	42935148	+
chr5	58670084	58670084	+
chr1	75276776	75276776	+
chr3	80563569	80563569	+
chr9	83910277	83910277	+
chr16	84513423	84513423	+
chr3	84593849	84593849	+
chr12	104902609	104902609	+
chr9	116039574	116039574	+
chr10	119599331	119599331	+
chr5	122424873	122424873	+
chr4	154510082	154510082	+
chr1	159885834	159885834	+
chr5	571574	571574	+
chr6	14406038	14406038	+
chr5	14918261	14918261	+
chr8	23268698	23268698	+
chr21	24612780	24612780	+
chr7	28266291	28266291	+
chr15	34625722	34625722	+
chr18	58152043	58152043	+
chr8	60539031	60539031	+
chr10	91166843	91166843	+
chr5	135501787	135501787	+
chr2	159880591	159880591	+
chr1	187131718	187131718	+
chr19	12857035	12857035	+
chr2	25784296	25784296	+
chr5	26097384	26097384	+
chr20	48984662	48984662	+
chr2	60251450	60251450	+
chr15	85982043	85982043	+
chr14	87683359	87683359	+
chr10	91563150	91563150	+
chr15	97132588	97132588	+
chr7	98301487	98301487	+
chr13	100421528	100421528	+
chr11	126092817	126092817	+
chr11	130747689	130747689	+
chr3	168394407	168394407	+
chr9	13701869	13701869	+
chr22	23482369	23482369	+
chr7	38657386	38657386	+
chr22	44855084	44855084	+
chr20	47069674	47069674	+
chr15	59345342	59345342	+
chr3	67352342	67352342	+
chr9	73441521	73441521	+
chr6	88095247	88095247	+
chr4	88445097	88445097	+
chr1	185191207	185191207	+
chr1	225372837	225372837	+
chr1	241455255	241455255	+
chr16	8581974	8581974	+
chr11	34711058	34711058	+
chrX	37417783	37417783	+
chr6	42534735	42534735	+
chr14	50518245	50518245	+
chr3	55251508	55251508	+
chr9	64129869	64129869	+
chr15	65118508	65118508	+
chr1	77752024	77752024	+
chr4	87994744	87994744	+
chr13	110748218	110748218	+
chr6	112226364	112226364	+
chr1	116375376	116375376	+
chr5	126383865	126383865	+
chr12	130860808	130860808	+
chr3	16104117	16104117	+
chr7	23588462	23588462	+
chr20	36748732	36748732	+
chrX	66759232	66759232	+
chr6	69271271	69271271	+
chr8	84629038	84629038	+
chr12	116946076	116946076	+
chr7	130434468	130434468	+
chr1	224570520	224570520	+
chr16	15420636	15420636	+
chr9	19363537	19363537	+
chr12	20303111	20303111	+
chr4	29731295	29731295	+
chr17	69513719	69513719	+
chr6	148839696	148839696	+
chr3	16157756	16157756	+
chrX	16921991	16921991	+
chr21	37389507	37389507	+
chr5	37875958	37875958	+
chr1	64328257	64328257	+
chr2	164747388	164747388	+
chr3	189499430	189499430	+
chr1	196776843	196776843	+
chr6	979542	979542	+
chr11	63321233	63321233	+
chr10	87578960	87578960	+
chr9	88223366	88223366	+
chr9	133863205	133863205	+
chr20	7683566	7683566	+
chr10	27423187	27423187	+
chr17	34928848	34928848	+
chr18	34984410	34984410	+
chr4	48526166	48526166	+
chr20	54292141	54292141	+
chr3	58957648	58957648	+
chr15	63908856	63908856	+
chr13	83719229	83719229	+
chr15	87312777	87312777	+
chr10	95408856	95408856	+
chr1	101247852	101247852	+
chr3	127127234	127127234	+
chr6	137727147	137727147	+
chr20	405815	405815	+
chr9	27547351	27547351	+
chr5	31438674	31438674	+
chr1	60172638	60172638	+
chr8	60939106	60939106	+
chr12	63791603	63791603	+
chr14	73360014	73360014	+
chr1	90753129	90753129	+
chr13	91658466	91658466	+
chr10	91772505	91772505	+
chrX	109750881	109750881	+
chr6	131133754	131133754	+
chr1	161342836	161342836	+
chr1	168623088	168623088	+
chr6	169134107	169134107	+
chr1	170955185	170955185	+
chr4	188303439	188303439	+
chr6	3232557	3232557	+
chr6	11960040	11960040	+
chr3	14858981	14858981	+
chr9	33913920	33913920	+
chr9	34292110	34292110	+
chr6	36790323	36790323	+
chr17	37608425	37608425	+
chr17	68504603	68504603	+
chr2	82317028	82317028	+
chr11	83328926	83328926	+
chr14	96157440	96157440	+
chr12	115170416	115170416	+
chrX	119832864	119832864	+
chr6	121272299	121272299	+
chr1	152920820	152920820	+
chr1	161304612	161304612	+
chr2	231805066	231805066	+
chr12	18857287	18857287	+
chr1	35046224	35046224	+
chr4	56085103	56085103	+
chr1	197437137	197437137	+
chr6	12349625	12349625	+
chr3	17288008	17288008	+
chr11	18566233	18566233	+
chr10	34873843	34873843	+
chr13	44944067	44944067	+
chr22	50766240	50766240	+
chr1	68716532	68716532	+
chr15	79387359	79387359	+
chr13	86198416	86198416	+
chr7	94038342	94038342	+
chr1	99612152	99612152	+
chr5	112147137	112147137	+
chr1	220703316	220703316	+
chr2	14755550	14755550	+
chr9	18229246	18229246	+
chr12	20894282	20894282	+
chr10	24754505	24754505	+
chr6	35825662	35825662	+
chr20	53064156	53064156	+
chr15	54935259	54935259	+
chr17	61137652	61137652	+
chr8	103531867	103531867	+
chr1	110688365	110688365	+
chr19	27357076	27357076	+
chr5	43863461	43863461	+
chr11	44844747	44844747	+
chr2	55215431	55215431	+
chr7	83786485	83786485	+
chr6	107605446	107605446	+
chr9	109739967	109739967	+
chr12	112172600	112172600	+
chr10	120992613	120992613	+
chr3	124917569	124917569	+
chr3	142985832	142985832	+
chr2	172554336	172554336	+
chr7	3768975	3768975	+
chr2	28578111	28578111	+
chr2	29344840	29344840	+
chr14	30109899	30109899	+
chr2	46736693	46736693	+
chr15	67331380	67331380	+
chr5	98289612	98289612	+
chr12	105040462	105040462	+
chr1	115918297	115918297	+
chr6	5935951	5935951	+
chr14	24023736	24023736	+
chr9	83583503	83583503	+
chrX	108559970	108559970	+
chr4	154823673	154823673	+
chr18	13034111	13034111	+
chr14	34597491	34597491	+
chr15	41173735	41173735	+
chr22	46840222	46840222	+
chr13	60157250	60157250	+
chr1	67675592	67675592	+
chr15	69492506	69492506	+
chr9	120341278	120341278	+
chr3	139699264	139699264	+
chr5	13340930	13340930	+
chr14	21047837	21047837	+
chr20	33047214	33047214	+
chr3	35173676	35173676	+
chr13	44477815	44477815	+
chr12	62505240	62505240	+
chr2	109731100	109731100	+
chr2	43497302	43497302	+
chr14	79796745	79796745	+
chr15	81200371	81200371	+
chr1	109405181	109405181	+
chr10	111036438	111036438	+
chr18	2363673	2363673	+
chr1	25960051	25960051	+
chr20	47305635	47305635	+
chr5	75517793	75517793	+
chr1	78710329	78710329	+
chr11	83202169	83202169	+
chr12	16840351	16840351	+
chr3	51908201	51908201	+
chr10	87663840	87663840	+
chr8	23227934	23227934	+
chr3	35045211	35045211	+
chr14	51143439	51143439	+
chr11	69845974	69845974	+
chr10	74774417	74774417	+
chr5	81297168	81297168	+
chr11	10052652	10052652	+
chr9	16065738	16065738	+
chr6	123683203	123683203	+
chr8	135800679	135800679	+
chr3	11001044	11001044	+
chr3	49996670	49996670	+
chr2	69460340	69460340	+
chr2	100932599	100932599	+
chr12	107255830	107255830	+
chr11	120360154	120360154	+
chr7	146527537	146527537	+
chr4	12220571	12220571	+
chr20	36075070	36075070	+
chr2	40657800	40657800	+
chr5	41528551	41528551	+
chr12	58501083	58501083	+
chr8	59787232	59787232	+
chr4	77798486	77798486	+
chr12	93054805	93054805	+
chr12	104931287	104931287	+
chr8	119586175	119586175	+
chr12	1047220	1047220	+
chr5	35843053	35843053	+
chr17	68623729	68623729	+
chr9	123948862	123948862	+
chr22	24016499	24016499	+
chr21	26257183	26257183	+
chr14	40365990	40365990	+
chr8	41417981	41417981	+
chr12	47610856	47610856	+
chr1	47746128	47746128	+
chr16	81386403	81386403	+
chr9	92833451	92833451	+
chr3	147962440	147962440	+
chr4	169098622	169098622	+
chr11	67559317	67559317	+
chr18	70339305	70339305	+
chr1	225664461	225664461	+
chr7	23011830	23011830	+
chr6	45425490	45425490	+
chr8	65347652	65347652	+
chr13	70205649	70205649	+
chr2	77035954	77035954	+
chr12	81068818	81068818	+
chrX	110140801	110140801	+
chr5	167855410	167855410	+
chr9	396876	396876	+
chr17	2476047	2476047	+
chr6	4678898	4678898	+
chr15	42325688	42325688	+
chr17	64391180	64391180	+
chr4	86794645	86794645	+
chr2	11927277	11927277	+
chr16	59185491	59185491	+
chr4	76055352	76055352	+
chr11	99705209	99705209	+
chr7	153272959	153272959	+
chr6	7493660	7493660	+
chr8	30573745	30573745	+
chr7	107451363	107451363	+
chr2	126601065	126601065	+
chr8	10620493	10620493	+
chr21	26952985	26952985	+
chr21	42598640	42598640	+
chr16	74783058	74783058	+
chr2	86648832	86648832	+
chr1	92546135	92546135	+
chr18	7235151	7235151	+
chr8	23428310	23428310	+
chr21	39628424	39628424	+
chr8	39743935	39743935	+
chr19	42011107	42011107	+
chr5	125527585	125527585	+
chr17	7659152	7659152	+
chrX	11376779	11376779	+
chr2	13398792	13398792	+
chr14	64516265	64516265	+
chr15	72372389	72372389	+
chr7	114193541	114193541	+
chr7	3971751	3971751	+
chr8	46809490	46809490	+
chr1	52850289	52850289	+
chr8	56506544	56506544	+
chr7	75582242	75582242	+
chr2	108885507	108885507	+
chr3	117466905	117466905	+
chr18	6295436	6295436	+
chr15	51777445	51777445	+
chr1	61912945	61912945	+
chr11	74157261	74157261	+
chr9	13725620	13725620	+
chr3	31621132	31621132	+
chr4	38302569	38302569	+
chr12	105136260	105136260	+
chr9	6012021	6012021	+
chr22	44474750	44474750	+
chr11	56715369	56715369	+
chr13	73298253	73298253	+
chr10	92793000	92793000	+
chr3	190590070	190590070	+
chr5	35356978	35356978	+
chr7	36546385	36546385	+
chr3	51641638	51641638	+
chr3	91027848	91027848	+
chr17	38513112	38513112	+
chr19	56890795	56890795	+
chr14	66047360	66047360	+
chr1	190697472	190697472	+
chr6	107034282	107034282	+
chr2	35972930	35972930	+
chr11	49946244	49946244	+
chr2	94865621	94865621	+
chr14	99086043	99086043	+
chr13	34923420	34923420	+
chrX	67271395	67271395	+
chr9	134727394	134727394	+
chr20	34972977	34972977	+
chr14	77010248	77010248	+
chr2	83519318	83519318	+
chr5	173938500	173938500	+
chr1	201862154	201862154	+
chr5	28662246	28662246	+
chr7	69080675	69080675	+
chr12	89447959	89447959	+
chr3	189226940	189226940	+
chr16	31645200	31645200	+
chr1	68223667	68223667	+
chr1	77997361	77997361	+
chr7	35653441	35653441	+
chr17	39897997	39897997	+
chr2	89214418	89214418	+
chr20	51087642	51087642	+
chr2	227085922	227085922	+
chr1	16290849	16290849	+
chr15	77328780	77328780	+
chr1	180679267	180679267	+
chr16	85278631	85278631	+
chr1	86754929	86754929	+
chr1	184846988	184846988	+
chr19	35055264	35055264	+
chr22	33459197	33459197	+
chr8	23741848	23741848	+
chr1	42364663	42364663	+
chr3	125223424	125223424	+
chr9	130580571	130580571	+
chr1	63998859	63998859	+
chr3	111839235	111839235	+
chr1	208922366	208922366	+
chr10	27840218	27840218	+
chr18	6628388	6628388	+
chr8	66506629	66506629	+
chr2	68973295	68973295	+
chr6	5207249	5207249	+
chr5	7747828	7747828	+
chr1	51941117	51941117	+
chr11	102424043	102424043	+
chr1	35538244	35538244	+
chr17	79570445	79570445	+
chr20	62519035	62519035	+
chr10	110362052	110362052	+
chr3	41386424	41386424	+
chr2	66371633	66371633	+
chr13	112520582	112520582	+
chr2	68057136	68057136	+
chr11	129275441	129275441	+
chr7	42240931	42240931	+
chr3	51810082	51810082	+
chr3	183905918	183905918	+
chr7	98990284	98990284	+
chr15	85555824	85555824	+
chr20	51837817	51837817	+
chr3	53986088	53986088	+
chr9	21942297	21942297	+
chr22	22936930	22936930	+
chr12	26551185	26551185	+
chr19	37776986	37776986	+
chr1	81067449	81067449	+
chr2	113230449	113230449	+
chr13	41699240	41699240	+
chr20	61456412	61456412	+
chr6	3840842	3840842	+
chr6	42389689	42389689	+
chrX	46331221	46331221	+
chr1	117413174	117413174	+
chr16	18011853	18011853	+
chr3	18349252	18349252	+
chr5	60963611	60963611	+
chr9	27149749	27149749	+
chr17	37458910	37458910	+
chr17	26832616	26832616	+
chr11	67502365	67502365	+
chr3	196345087	196345087	+
chr8	144885984	144885984	+
chr16	85172254	85172254	+
chr13	113575049	113575049	+
chr18	74761209	74761209	+
chr3	157879064	157879064	+
chr17	2473970	2473970	+
chr15	63014129	63014129	+
chr1	154075291	154075291	+
chr20	58915325	58915325	+
chr3	4261536	4261536	+
chr15	46570762	46570762	+
chr19	5965438	5965438	+
chr16	11777886	11777886	+
chr11	14555936	14555936	+
chr9	99154324	99154324	+
chr6	157973515	157973515	+
chr1	166554836	166554836	+
chr5	5973478	5973478	+
chr13	51158578	51158578	+
chr7	133784965	133784965	+
chr7	74346279	74346279	+
chr2	28743389	28743389	+
chr7	27958695	27958695	+
chr19	6287164	6287164	+
chr12	111357147	111357147	+
chr17	42586502	42586502	+
chr19	47541733	47541733	+
chr18	45817390	45817390	+
chr11	56768037	56768037	+
chr10	124462685	124462685	+
chr5	34718451	34718451	+
chr4	82825378	82825378	+
chr14	63981057	63981057	+
chr3	113425171	113425171	+
chr10	21070823	21070823	+
chr13	35748169	35748169	+
chr2	63599132	63599132	+
chr3	122734142	122734142	+
chr17	55741504	55741504	+
chr19	6926263	6926263	+
chr7	44521306	44521306	+
chr17	60669185	60669185	+
chr1	30223337	30223337	+
chr6	36629170	36629170	+
chr20	41284487	41284487	+
chr3	149606276	149606276	+
chr21	35055390	35055390	+
chr2	230873069	230873069	+
chr20	21654893	21654893	+
chr8	59080554	59080554	+
chr3	121074458	121074458	+
chrX	130168044	130168044	+
chr1	234709465	234709465	+
chr11	6424276	6424276	+
chr1	167218004	167218004	+
chr1	70056613	70056613	+
chr1	151821658	151821658	+
chr2	232412101	232412101	+
chr5	16966321	16966321	+
chr3	194143477	194143477	+
chr17	19314041	19314041	+
chr6	34384275	34384275	+
chr1	16005449	16005449	+
chr10	11796574	11796574	+
chr2	224038245	224038245	+
chr9	18485640	18485640	+
chrX	134740716	134740716	+
chr2	28701841	28701841	+
chr12	127950778	127950778	+
chr2	139698179	139698179	+
chr18	73797341	73797341	+
chr14	63815252	63815252	+
chr17	46994154	46994154	+
chr6	151407189	151407189	+
chr5	113178478	113178478	+
chr8	6823001	6823001	+
chr7	149508533	149508533	+
chr2	111951110	111951110	+
chr13	75980551	75980551	+
chr11	43712638	43712638	+
chr19	51774156	51774156	+
chr1	78673018	78673018	+
chr5	173901766	173901766	+
chr22	42736476	42736476	+
chr6	169352605	169352605	+
chr11	115743189	115743189	+
chr17	82659993	82659993	+
chr16	57083233	57083233	+
chr19	33191693	33191693	+
chr18	12757075	12757075	+
chr21	24375008	24375008	+
chr1	153349176	153349176	+
chr5	149417016	149417016	+
chr11	68107592	68107592	+
chr2	130744325	130744325	+
chr11	77754464	77754464	+
chr16	56348572	56348572	+
chr9	137354467	137354467	+
chr12	117837018	117837018	+
chr14	51823519	51823519	+
chr11	34186385	34186385	+
chr13	94867628	94867628	+
chr7	114766685	114766685	+
chr9	109997060	109997060	+
chr9	130321709	130321709	+
chr1	200446690	200446690	+
chr8	100138739	100138739	+
chr1	208625877	208625877	+
chr2	129233701	129233701	+
chr17	81088041	81088041	+
chr1	151709985	151709985	+
chr5	140592221	140592221	+
chr4	71140104	71140104	+
chr12	29460419	29460419	+
chr8	106893046	106893046	+
chr10	11165087	11165087	+
chr8	120717931	120717931	+
chr19	5264367	5264367	+
chr7	718338	718338	-
chr12	728669	728669	-
chr16	3166915	3166915	-
chr17	10115650	10115650	-
chr2	10871064	10871064	-
chr2	14638982	14638982	-
chr21	15203511	15203511	-
chr9	16248420	16248420	-
chr7	16326661	16326661	-
chr3	16757474	16757474	-
chr8	17300905	17300905	-
chr5	17504851	17504851	-
chr11	17760177	17760177	-
chr2	18198576	18198576	-
chr11	18389674	18389674	-
chr10	20625988	20625988	-
chr20	24102854	24102854	-
chr3	24328202	24328202	-
chr3	25609944	25609944	-
chr11	28091176	28091176	-
chr14	31167898	31167898	-
chr20	33342180	33342180	-
chr5	33415720	33415720	-
chr20	37235305	37235305	-
chr8	40077942	40077942	-
chr2	40297162	40297162	-
chr17	40732837	40732837	-
chr17	44432024	44432024	-
chr17	45814421	45814421	-
chr7	46098694	46098694	-
chr17	46159832	46159832	-
chr1	47602213	47602213	-
chr11	47968514	47968514	-
chr2	49837521	49837521	-
chr13	53869651	53869651	-
chr3	54391891	54391891	-
chr11	55007420	55007420	-
chr1	57720889	57720889	-
chr8	60260745	60260745	-
chr17	61214933	61214933	-
chr16	61525193	61525193	-
chr17	61629731	61629731	-
chr6	63793218	63793218	-
chr10	67351429	67351429	-
chr9	71564935	71564935	-
chr8	74209033	74209033	-
chr6	75919590	75919590	-
chr10	77813914	77813914	-
chr1	77941028	77941028	-
chr5	79354463	79354463	-
chr15	79771385	79771385	-
chr15	79970167	79970167	-
chr3	85949336	85949336	-
chr15	86911821	86911821	-
chr12	87014213	87014213	-
chr9	87301796	87301796	-
chr1	87739534	87739534	-
chr2	87988513	87988513	-
chr11	89280096	89280096	-
chr12	89305507	89305507	-
chr1	93790347	93790347	-
chr9	94428663	94428663	-
chr3	95866549	95866549	-
chr10	97338036	97338036	-
chr1	98165352	98165352	-
chr9	99154326	99154326	-
chr15	99522778	99522778	-
chr6	101781112	101781112	-
chr9	104278537	104278537	-
chr1	113204268	113204268	-
chr8	114264591	114264591	-
chr9	116624193	116624193	-
chr8	116978740	116978740	-
chr11	118305391	118305391	-
chr12	121688787	121688787	-
chr7	127785692	127785692	-
chr8	131090258	131090258	-
chr5	133188510	133188510	-
chr4	133424327	133424327	-
chr3	134234093	134234093	-
chr5	138111050	138111050	-
chr5	142731584	142731584	-
chr3	149022984	149022984	-
chr1	160327031	160327031	-
chr3	194509763	194509763	-
chr1	235442566	235442566	-
chr1	240755922	240755922	-
chr1	245790005	245790005	-
chrX	4694543	4694543	-
chr2	4830385	4830385	-
chr6	6808200	6808200	-
chr19	7602340	7602340	-
chr11	9559879	9559879	-
chr1	13764323	13764323	-
chr21	13952183	13952183	-
chr3	15351010	15351010	-
chr21	15632778	15632778	-
chr22	17492903	17492903	-
chr13	19313842	19313842	-
chr22	19580894	19580894	-
chr6	27308429	27308429	-
chr2	28282507	28282507	-
chr1	30177065	30177065	-
chr1	30975193	30975193	-
chr15	31760805	31760805	-
chr10	33253356	33253356	-
chr20	35675449	35675449	-
chr2	35720612	35720612	-
chr4	36266983	36266983	-
chr3	44311156	44311156	-
chr11	50257629	50257629	-
chr12	50741378	50741378	-
chr8	53054077	53054077	-
chr12	55181201	55181201	-
chr13	56838080	56838080	-
chr15	63238050	63238050	-
chr12	65061710	65061710	-
chr15	73444921	73444921	-
chr7	74132088	74132088	-
chr15	75414570	75414570	-
chr8	75773632	75773632	-
chr11	80911416	80911416	-
chr1	81446846	81446846	-
chr2	89129863	89129863	-
chr5	91610439	91610439	-
chr9	92077338	92077338	-
chr10	92162864	92162864	-
chr6	92511646	92511646	-
chr5	93836747	93836747	-
chr8	94837334	94837334	-
chr15	99954685	99954685	-
chr8	101210145	101210145	-
chr6	105970558	105970558	-
chr13	110373522	110373522	-
chr6	111248137	111248137	-
chr12	112569988	112569988	-
chr1	112721300	112721300	-
chr5	113304006	113304006	-
chr8	113947712	113947712	-
chr6	118998687	118998687	-
chr4	120077678	120077678	-
chr4	121281691	121281691	-
chr7	122625505	122625505	-
chr2	126607893	126607893	-
chr2	134138892	134138892	-
chrX	136935245	136935245	-
chr2	166677897	166677897	-
chr3	174227789	174227789	-
chr1	180319972	180319972	-
chr3	188566981	188566981	-
chr2	203819207	203819207	-
chr1	203898743	203898743	-
chr1	225527502	225527502	-
chr1	234442657	234442657	-
chr1	236667443	236667443	-
chr16	6569053	6569053	-
chr6	14632240	14632240	-
chr11	19134392	19134392	-
chr16	23368736	23368736	-
chr3	23843518	23843518	-
chr16	25753486	25753486	-
chr1	25911500	25911500	-
chr2	27534103	27534103	-
chr19	27785728	27785728	-
chr12	29335272	29335272	-
chr17	36122136	36122136	-
chr8	37185994	37185994	-
chrX	37853541	37853541	-
chr13	40986450	40986450	-
chrX	44410271	44410271	-
chr18	44645703	44645703	-
chr20	44832021	44832021	-
chr22	45281062	45281062	-
chr11	46041862	46041862	-
chr2	46530993	46530993	-
chr1	48046536	48046536	-
chr16	48586207	48586207	-
chr17	51239534	51239534	-
chr4	51859609	51859609	-
chrX	55697040	55697040	-
chr2	56024498	56024498	-
chr8	62310168	62310168	-
chr16	66980454	66980454	-
chr15	72338268	72338268	-
chr17	76428069	76428069	-
chr12	77315326	77315326	-
chr3	77318342	77318342	-
chr8	79762259	79762259	-
chr12	79954377	79954377	-
chr7	81398149	81398149	-
chrX	82442083	82442083	-
chr10	87596035	87596035	-
chr15	90408422	90408422	-
chr9	90727093	90727093	-
chr5	91409300	91409300	-
chr7	95365155	95365155	-
chr11	98731168	98731168	-
chr5	101190592	101190592	-
chr1	101280897	101280897	-
chr5	103985282	103985282	-
chr8	104592430	104592430	-
chr3	107587798	107587798	-
chr10	110019874	110019874	-
chr4	113032180	113032180	-
chr10	115469414	115469414	-
chrX	129173036	129173036	-
chr5	151640994	151640994	-
chr4	152910699	152910699	-
chr4	154784854	154784854	-
chr6	154973757	154973757	-
chr2	157231788	157231788	-
chr1	159327049	159327049	-
chr3	171638497	171638497	-
chr2	173114656	173114656	-
chr1	180476454	180476454	-
chr2	202901418	202901418	-
chr1	222781914	222781914	-
chr1	242104881	242104881	-
chr9	1073271	1073271	-
chr4	5253197	5253197	-
chr9	5660088	5660088	-
chr12	13163337	13163337	-
chr5	14537493	14537493	-
chrX	14585958	14585958	-
chr1	16197835	16197835	-
chr19	16726374	16726374	-
chr3	17510302	17510302	-
chr8	18278935	18278935	-
chr14	23442326	23442326	-
chr18	23771976	23771976	-
chr21	31312229	31312229	-
chr12	32640774	32640774	-
chr1	32889676	32889676	-
chr6	35263058	35263058	-
chr1	36295038	36295038	-
chr20	36698925	36698925	-
chr11	40208715	40208715	-
chr19	41166888	41166888	-
chr11	46259551	46259551	-
chr8	47746098	47746098	-
chr1	49671036	49671036	-
chr12	50049513	50049513	-
chr3	51860893	51860893	-
chr14	53878422	53878422	-
chr8	74616388	74616388	-
chr9	76354860	76354860	-
chr4	76666954	76666954	-
chr5	77990724	77990724	-
chr16	80197597	80197597	-
chr10	81059271	81059271	-
chr9	82502045	82502045	-
chr12	83609147	83609147	-
chr6	85107680	85107680	-
chr2	88213141	88213141	-
chr7	92359137	92359137	-
chr3	99784181	99784181	-
chr4	100346492	100346492	-
chr10	104968675	104968675	-
chr6	106023506	106023506	-
chr8	110636357	110636357	-
chr9	112583290	112583290	-
chr12	124826375	124826375	-
chr8	131824432	131824432	-
chr3	134422773	134422773	-
chr2	135608762	135608762	-
chr7	141715842	141715842	-
chr6	144870625	144870625	-
chr6	150360319	150360319	-
chr6	158897569	158897569	-
chr5	168169894	168169894	-
chr1	172998454	172998454	-
chr1	177732154	177732154	-
chr3	180887977	180887977	-
chr8	6246560	6246560	-
chr17	6257703	6257703	-
chr8	17968644	17968644	-
chr20	18445494	18445494	-
chr4	25063125	25063125	-
chr2	26103832	26103832	-
chr18	29514227	29514227	-
chr13	37580292	37580292	-
chr6	41074417	41074417	-
chr3	44367548	44367548	-
chr13	44833156	44833156	-
chr22	46840224	46840224	-
chr16	64966155	64966155	-
chr1	66195936	66195936	-
chr2	76040336	76040336	-
chr6	76272592	76272592	-
chr1	77106592	77106592	-
chr9	78904707	78904707	-
chr11	83599229	83599229	-
chr14	83693274	83693274	-
chr7	84263799	84263799	-
chr12	84943945	84943945	-
chr15	91844351	91844351	-
chr1	93209624	93209624	-
chr8	99296734	99296734	-
chr8	114770421	114770421	-
chr10	115302832	115302832	-
chrX	116504035	116504035	-
chr10	118200450	118200450	-
chr6	121228238	121228238	-
chr3	141092784	141092784	-
chr3	142165098	142165098	-
chr1	170677290	170677290	-
chr1	240795518	240795518	-
chr12	1688438	1688438	-
chr6	4069985	4069985	-
chr10	11851822	11851822	-
chr5	17407863	17407863	-
chr1	22833907	22833907	-
chr13	27611794	27611794	-
chr21	27612191	27612191	-
chr11	31217270	31217270	-
chr14	31318057	31318057	-
chr21	31630460	31630460	-
chr20	35375277	35375277	-
chr15	37598961	37598961	-
chr22	42659107	42659107	-
chr6	42864423	42864423	-
chr17	46051007	46051007	-
chr2	46671561	46671561	-
chr17	50464506	50464506	-
chr8	61465729	61465729	-
chr15	61903781	61903781	-
chr1	62049734	62049734	-
chr1	68603456	68603456	-
chr5	82102421	82102421	-
chr4	83263688	83263688	-
chr12	84003662	84003662	-
chr16	84291351	84291351	-
chr1	85363609	85363609	-
chr4	87513003	87513003	-
chr1	87551793	87551793	-
chr10	87795571	87795571	-
chr1	88445228	88445228	-
chr13	95233210	95233210	-
chr4	96735826	96735826	-
chr8	97837487	97837487	-
chr11	107962601	107962601	-
chr9	110828979	110828979	-
chr13	111590146	111590146	-
chr2	124350725	124350725	-
chr11	129253860	129253860	-
chrX	135002714	135002714	-
chr4	164981931	164981931	-
chr1	212671612	212671612	-
chr6	1926755	1926755	-
chrX	6736938	6736938	-
chr8	8886615	8886615	-
chr20	11399029	11399029	-
chr17	16256666	16256666	-
chr10	31650869	31650869	-
chr2	33418185	33418185	-
chr2	47442102	47442102	-
chr3	48114293	48114293	-
chr8	52540104	52540104	-
chr15	63899578	63899578	-
chr8	65858665	65858665	-
chr16	67454827	67454827	-
chr12	71682830	71682830	-
chr2	72538383	72538383	-
chr10	72548577	72548577	-
chr2	75823165	75823165	-
chr1	77036833	77036833	-
chr10	77376967	77376967	-
chr16	81200142	81200142	-
chr2	85405015	85405015	-
chr16	86313824	86313824	-
chr1	93225215	93225215	-
chr1	96553675	96553675	-
chr3	101773315	101773315	-
chr6	108396300	108396300	-
chr9	113224855	113224855	-
chr11	127551266	127551266	-
chr6	153325486	153325486	-
chr5	169939774	169939774	-
chr1	195781262	195781262	-
chr2	199406948	199406948	-
chr2	200257059	200257059	-
chr3	729764	729764	-
chr6	1860092	1860092	-
chr1	7087359	7087359	-
chr7	11031863	11031863	-
chr19	13767019	13767019	-
chrX	14893041	14893041	-
chr12	16191019	16191019	-
chr19	17886244	17886244	-
chr10	21454045	21454045	-
chr9	22450364	22450364	-
chr7	24189177	24189177	-
chr18	25611692	25611692	-
chr12	26343132	26343132	-
chr6	28535002	28535002	-
chr12	28649272	28649272	-
chr21	29786987	29786987	-
chr20	34119679	34119679	-
chr1	35266525	35266525	-
chr11	40669034	40669034	-
chr7	42948553	42948553	-
chr14	47188882	47188882	-
chr8	49976173	49976173	-
chr1	51252212	51252212	-
chr20	51661720	51661720	-
chr20	54655299	54655299	-
chr6	56119672	56119672	-
chr16	56458992	56458992	-
chr1	59118918	59118918	-
chr1	70081470	70081470	-
chr13	89434589	89434589	-
chr11	94410828	94410828	-
chr10	98227230	98227230	-
chr6	106249191	106249191	-
chrX	109789014	109789014	-
chr8	116321624	116321624	-
chr6	116621690	116621690	-
chr8	125902089	125902089	-
chr3	130430571	130430571	-
chr3	143174922	143174922	-
chr1	149595833	149595833	-
chr1	185355646	185355646	-
chr2	223484840	223484840	-
chr1	248926786	248926786	-
chr6	2666233	2666233	-
chr16	5715012	5715012	-
chr7	7439766	7439766	-
chr2	9029984	9029984	-
chr6	9522833	9522833	-
chr20	14437926	14437926	-
chr9	19746569	19746569	-
chr15	22787964	22787964	-
chr20	45036182	45036182	-
chr16	52624720	52624720	-
chr13	66358281	66358281	-
chr17	67439858	67439858	-
chr15	70182734	70182734	-
chr6	77669650	77669650	-
chr17	81047482	81047482	-
chr14	82514506	82514506	-
chr5	84406655	84406655	-
chrX	84604139	84604139	-
chr2	84764619	84764619	-
chr11	84951622	84951622	-
chr13	99170441	99170441	-
chr12	100120789	100120789	-
chr2	101221057	101221057	-
chrX	103475573	103475573	-
chr12	105172936	105172936	-
chr12	109114737	109114737	-
chr10	132156057	132156057	-
chr5	146502660	146502660	-
chr6	169105504	169105504	-
chr1	208973854	208973854	-
chr2	220316976	220316976	-
chr6	1921994	1921994	-
chr6	7265811	7265811	-
chr18	7584847	7584847	-
chr4	10241700	10241700	-
chr6	16311280	16311280	-
chr6	18388735	18388735	-
chr22	26549118	26549118	-
chr12	34174115	34174115	-
chr6	34838242	34838242	-
chr19	36545989	36545989	-
chr15	41185897	41185897	-
chrX	43281934	43281934	-
chr7	46097762	46097762	-
chr16	56429216	56429216	-
chr12	60033618	60033618	-
chr1	94230401	94230401	-
chr7	103635750	103635750	-
chr9	107500211	107500211	-
chr4	114089603	114089603	-
chr2	117920294	117920294	-
chr12	123444767	123444767	-
chr4	132342338	132342338	-
chr4	138071157	138071157	-
chr4	168563226	168563226	-
chr1	189752877	189752877	-
chr1	231059031	231059031	-
chr17	9988834	9988834	-
chr21	13224295	13224295	-
chr9	21745658	21745658	-
chr14	22172311	22172311	-
chr5	28216253	28216253	-
chr13	37999765	37999765	-
chr8	51956125	51956125	-
chr3	53217242	53217242	-
chr12	54163314	54163314	-
chr20	54833411	54833411	-
chrX	56864282	56864282	-
chr10	63384444	63384444	-
chr15	69103483	69103483	-
chr15	75133100	75133100	-
chr4	76541131	76541131	-
chr5	80444988	80444988	-
chr12	90284368	90284368	-
chr10	91899858	91899858	-
chr1	95354381	95354381	-
chr11	97963041	97963041	-
chr13	98601350	98601350	-
chr8	99505914	99505914	-
chr2	107173346	107173346	-
chr7	115324783	115324783	-
chr9	133127467	133127467	-
chr5	159840383	159840383	-
chr1	177168257	177168257	-
chr2	197048255	197048255	-
chr1	236842786	236842786	-
chr9	399703	399703	-
chr1	7697936	7697936	-
chr5	14125449	14125449	-
chr7	14751565	14751565	-
chr17	29575505	29575505	-
chr15	35711382	35711382	-
chr15	39524341	39524341	-
chr8	47779401	47779401	-
chr3	47801873	47801873	-
chr4	48655649	48655649	-
chr2	55364655	55364655	-
chr17	56644679	56644679	-
chr12	57798460	57798460	-
chr13	60306157	60306157	-
chr11	68117332	68117332	-
chr3	69044136	69044136	-
chr16	71561581	71561581	-
chr7	85068710	85068710	-
chr7	90799310	90799310	-
chr8	97582950	97582950	-
chr12	99343365	99343365	-
chr3	105809749	105809749	-
chr2	145920584	145920584	-
chr5	155394305	155394305	-
chr5	157763186	157763186	-
chr16	3493588	3493588	-
chr2	23971462	23971462	-
chr11	24703950	24703950	-
chr7	28031339	28031339	-
chr21	28698140	28698140	-
chr2	29816379	29816379	-
[truncated: 897 more rows]
