# Supplementary material for: RNA-guided retargeting of Sleeping Beauty transposition in human cells
Source: eLife. 2020 Mar 6;9:e53868. doi: 10.7554/eLife.53868 (PMC7077980; doi:10.7554/eLife.53868)
Supplement: Figure 5—source data 4. [file elife-53868-fig5-data4.txt]

chr1	861642	861642	+
chr19	4449013	4449013	+
chr16	13577060	13577060	+
chr1	13826638	13826638	+
chr10	20958588	20958588	+
chrX	23859779	23859779	+
chr2	27991529	27991529	+
chr14	28323953	28323953	+
chr17	30220435	30220435	+
chr9	30629279	30629279	+
chr12	31536416	31536416	+
chr12	32457847	32457847	+
chr10	33431681	33431681	+
chr18	33869849	33869849	+
chr8	34396935	34396935	+
chr18	34966011	34966011	+
chr7	35854832	35854832	+
chr3	36353767	36353767	+
chr15	37031087	37031087	+
chr1	38277108	38277108	+
chr9	38426208	38426208	+
chr12	40125089	40125089	+
chr5	40534462	40534462	+
chr6	40756947	40756947	+
chr1	40932952	40932952	+
chr5	42882853	42882853	+
chr1	43083852	43083852	+
chr5	43501906	43501906	+
chr15	43821888	43821888	+
chr20	45630294	45630294	+
chr2	46756008	46756008	+
chr11	47712494	47712494	+
chr19	48505513	48505513	+
chr12	48844159	48844159	+
chr15	52674602	52674602	+
chrX	54519361	54519361	+
chr15	56457259	56457259	+
chr5	56485558	56485558	+
chr17	57037408	57037408	+
chr12	58966227	58966227	+
chr13	65424463	65424463	+
chr14	68366764	68366764	+
chr17	70493856	70493856	+
chr16	72941387	72941387	+
chr5	75494608	75494608	+
chr6	75700415	75700415	+
chrX	77736543	77736543	+
chr13	80480088	80480088	+
chr5	81840202	81840202	+
chr13	83681020	83681020	+
chr1	85073604	85073604	+
chr1	86967668	86967668	+
chr14	87677542	87677542	+
chr3	89370208	89370208	+
chr16	89427090	89427090	+
chr14	89777209	89777209	+
chr6	93204796	93204796	+
chr10	94280709	94280709	+
chr7	95134616	95134616	+
chr4	96151013	96151013	+
chr13	99369235	99369235	+
chr10	102321453	102321453	+
chr3	106257434	106257434	+
chr2	106308072	106308072	+
chr8	107997676	107997676	+
chr5	109189740	109189740	+
chr7	112158699	112158699	+
chr2	119707541	119707541	+
chr9	121014401	121014401	+
chr9	124177417	124177417	+
chr8	127548631	127548631	+
chr7	133622879	133622879	+
chr4	134598490	134598490	+
chr7	134987426	134987426	+
chr4	136273093	136273093	+
chr1	145963281	145963281	+
chr2	148721184	148721184	+
chr6	155892655	155892655	+
chr5	159032177	159032177	+
chr5	159183512	159183512	+
chr4	161223542	161223542	+
chr3	163030353	163030353	+
chr5	165980974	165980974	+
chr5	167257183	167257183	+
chr6	169105225	169105225	+
chr2	172218604	172218604	+
chr1	179908317	179908317	+
chr1	185314427	185314427	+
chr1	192046112	192046112	+
chr2	209205080	209205080	+
chr1	225649355	225649355	+
chr1	234456619	234456619	+
chr1	241869681	241869681	+
chr5	672330	672330	+
chr4	2189070	2189070	+
chr9	5449284	5449284	+
chr12	9082785	9082785	+
chr11	9354655	9354655	+
chr18	9462456	9462456	+
chr11	10064169	10064169	+
chr7	10771773	10771773	+
chr5	13751236	13751236	+
chr16	15513527	15513527	+
chr22	17087584	17087584	+
chr17	19592876	19592876	+
chr5	21042416	21042416	+
chr10	22452603	22452603	+
chr4	24291163	24291163	+
chr5	26271149	26271149	+
chr21	26745573	26745573	+
chr12	27925847	27925847	+
chr11	28823847	28823847	+
chr22	28969006	28969006	+
chr22	28984081	28984081	+
chr22	35933171	35933171	+
chr21	36672822	36672822	+
chr20	39019405	39019405	+
chr21	44940730	44940730	+
chr6	45280119	45280119	+
chr1	45785927	45785927	+
chr20	46365961	46365961	+
chr6	47763784	47763784	+
chr12	50605206	50605206	+
chr1	52439771	52439771	+
chr10	53385990	53385990	+
chr8	55040978	55040978	+
chr19	57288112	57288112	+
chr20	60013957	60013957	+
chr18	60014206	60014206	+
chr17	61990643	61990643	+
chr15	62282546	62282546	+
chr18	62807064	62807064	+
chr1	63276401	63276401	+
chrX	66684979	66684979	+
chrX	68087477	68087477	+
chr15	72066636	72066636	+
chr17	72702291	72702291	+
chr2	74381299	74381299	+
chr2	75530667	75530667	+
chr13	77357380	77357380	+
chr2	79359204	79359204	+
chr5	82397891	82397891	+
chr3	84102911	84102911	+
chr5	95812049	95812049	+
chr9	100479027	100479027	+
chr1	104279519	104279519	+
chr10	105606367	105606367	+
chr6	108372115	108372115	+
chr1	109128494	109128494	+
chr5	113193600	113193600	+
chr7	119166765	119166765	+
chr10	126030511	126030511	+
chr7	129594483	129594483	+
chr7	130489482	130489482	+
chr9	132337977	132337977	+
chr9	133123980	133123980	+
chr9	136301276	136301276	+
chr4	136657821	136657821	+
chr5	140459022	140459022	+
chr7	141534865	141534865	+
chr2	149053483	149053483	+
chrX	152388600	152388600	+
chrX	153156815	153156815	+
chr2	158358266	158358266	+
chr4	159173681	159173681	+
chr1	161718739	161718739	+
chr3	172166061	172166061	+
chr3	175427503	175427503	+
chr2	176723037	176723037	+
chr2	179320458	179320458	+
chr1	195942749	195942749	+
chr1	219904010	219904010	+
chrX	5888091	5888091	+
chr7	11879602	11879602	+
chr20	13620413	13620413	+
chr11	15681990	15681990	+
chr1	15866888	15866888	+
chrX	17443811	17443811	+
chr7	17551416	17551416	+
chr14	20445288	20445288	+
chr9	22045280	22045280	+
chr11	23636423	23636423	+
chr2	26157354	26157354	+
chr21	27098677	27098677	+
chr12	28840426	28840426	+
chr14	31430698	31430698	+
chr13	31868101	31868101	+
chr21	32281612	32281612	+
chr9	33812482	33812482	+
chr21	35749670	35749670	+
chr5	39958960	39958960	+
chr5	43278617	43278617	+
chr15	43446928	43446928	+
chr11	46914902	46914902	+
chr15	51480476	51480476	+
chr10	52295888	52295888	+
chr6	54682439	54682439	+
chr14	55750847	55750847	+
chrX	57292524	57292524	+
chr20	57853313	57853313	+
chr17	58099075	58099075	+
chr12	63026982	63026982	+
chr8	63291807	63291807	+
chr12	69351497	69351497	+
chr16	69499151	69499151	+
chr14	71710016	71710016	+
chr17	71876179	71876179	+
chr12	71959007	71959007	+
chr2	72163449	72163449	+
chr1	74214024	74214024	+
chr13	75312273	75312273	+
chr8	75410722	75410722	+
chr7	75481383	75481383	+
chr1	80101633	80101633	+
chr8	81023380	81023380	+
chr17	82981264	82981264	+
chr4	84699928	84699928	+
chr15	89162351	89162351	+
chr6	97154980	97154980	+
chr11	98826627	98826627	+
chr10	103190930	103190930	+
chr8	106640294	106640294	+
chr1	106738494	106738494	+
chr3	107724955	107724955	+
chr13	109849604	109849604	+
chr1	114220316	114220316	+
chr7	114300303	114300303	+
chrX	115583686	115583686	+
chr7	118901690	118901690	+
chr8	119004864	119004864	+
chr12	122383076	122383076	+
chr11	124798373	124798373	+
chr11	126114280	126114280	+
chr12	127605580	127605580	+
chr9	127761787	127761787	+
chr5	128350868	128350868	+
chr9	135975128	135975128	+
chr3	142265449	142265449	+
chr5	149882731	149882731	+
chr4	160768004	160768004	+
chr2	160794813	160794813	+
chr4	161515921	161515921	+
chr3	183754636	183754636	+
chr2	189061906	189061906	+
chr3	195673369	195673369	+
chr2	196491568	196491568	+
chr2	198881724	198881724	+
chr1	216367872	216367872	+
chr11	3095459	3095459	+
chr4	5553412	5553412	+
chr5	6852486	6852486	+
chr20	7806266	7806266	+
chr12	10529053	10529053	+
chr16	13198320	13198320	+
chr9	13877363	13877363	+
chr11	15269137	15269137	+
chr11	20485717	20485717	+
chr14	21186477	21186477	+
chr7	22691350	22691350	+
chr5	23178311	23178311	+
chr1	25275576	25275576	+
chr16	28190574	28190574	+
chr7	28994477	28994477	+
chrX	29999828	29999828	+
chr13	30486088	30486088	+
chr8	30791882	30791882	+
chr16	30860829	30860829	+
chr14	31792485	31792485	+
chr7	32692255	32692255	+
chr17	39034797	39034797	+
chr15	40070638	40070638	+
chr11	41640094	41640094	+
chr21	42420529	42420529	+
chr15	42781517	42781517	+
chr5	44407838	44407838	+
chr21	45104976	45104976	+
chr6	45736401	45736401	+
chr13	46126860	46126860	+
chr2	47888048	47888048	+
chr11	48073160	48073160	+
chr15	55477660	55477660	+
chr17	56249090	56249090	+
chr3	56269368	56269368	+
chr18	56803102	56803102	+
chr18	58201635	58201635	+
chr2	58260565	58260565	+
chr18	62148244	62148244	+
chr17	64528888	64528888	+
chr3	65898582	65898582	+
chr7	66458876	66458876	+
chr2	66901826	66901826	+
chr5	72048773	72048773	+
chr13	76674368	76674368	+
chr8	77005579	77005579	+
chr6	80257508	80257508	+
chr5	81304087	81304087	+
chr10	88099286	88099286	+
chr6	92492104	92492104	+
chr12	94075917	94075917	+
chr3	94150288	94150288	+
chr10	97628943	97628943	+
chr15	99617313	99617313	+
chr10	102443968	102443968	+
chr8	104007647	104007647	+
chr6	108272547	108272547	+
chr6	109228496	109228496	+
chr11	110640952	110640952	+
chr3	115896386	115896386	+
chr6	118448839	118448839	+
chr10	118747274	118747274	+
chr12	122212444	122212444	+
chr9	122990819	122990819	+
chr6	128528733	128528733	+
chr12	131269849	131269849	+
chr3	136366350	136366350	+
chr5	136760759	136760759	+
chr8	144961982	144961982	+
chr1	152707226	152707226	+
chr4	154817028	154817028	+
chr2	163834601	163834601	+
chr1	169987451	169987451	+
chr2	173765686	173765686	+
chr1	199513768	199513768	+
chr1	217449859	217449859	+
chr2	223367296	223367296	+
chr2	232110345	232110345	+
chr1	248176000	248176000	+
chr9	6898135	6898135	+
chr20	11095102	11095102	+
chr5	16945426	16945426	+
chr18	21392599	21392599	+
chr16	24426791	24426791	+
chr11	25749557	25749557	+
chr5	28807055	28807055	+
chr9	30730021	30730021	+
chr22	31072589	31072589	+
chr15	33032934	33032934	+
chr21	33526616	33526616	+
chr9	34064380	34064380	+
chr1	37546076	37546076	+
chr5	37566742	37566742	+
chr22	39859368	39859368	+
chr18	44792296	44792296	+
chr14	44916795	44916795	+
chr21	46519259	46519259	+
chr1	46631898	46631898	+
chrX	47606228	47606228	+
chr16	47766068	47766068	+
chr20	49412450	49412450	+
chr20	50890423	50890423	+
chr6	55862771	55862771	+
chr1	55989264	55989264	+
chr6	56460736	56460736	+
chr2	57171097	57171097	+
chr8	60619458	60619458	+
chr20	62717312	62717312	+
chr18	63104378	63104378	+
chr15	64347345	64347345	+
chr7	64916796	64916796	+
chr10	66318906	66318906	+
chr10	72192850	72192850	+
chr7	72637496	72637496	+
chr2	73332025	73332025	+
chr16	78880210	78880210	+
chr2	80812554	80812554	+
chr16	82002993	82002993	+
chr6	84673795	84673795	+
chr15	84702609	84702609	+
chr15	88539804	88539804	+
chr3	88853879	88853879	+
chr4	92739252	92739252	+
chr4	93109352	93109352	+
chr10	97416467	97416467	+
chr11	97918311	97918311	+
chr12	101730129	101730129	+
chr7	105131531	105131531	+
chr5	106597631	106597631	+
chr5	115787209	115787209	+
chr9	121793438	121793438	+
chr5	123434431	123434431	+
chr6	125014378	125014378	+
chr5	137670370	137670370	+
chr6	139724830	139724830	+
chr3	144039975	144039975	+
chr3	161153142	161153142	+
chr1	163780250	163780250	+
chr1	169962615	169962615	+
chr2	174374957	174374957	+
chr2	201801592	201801592	+
chr1	214260446	214260446	+
chr1	223529154	223529154	+
chr12	1692338	1692338	+
chr11	4501496	4501496	+
chr11	9376800	9376800	+
chr20	10283235	10283235	+
chr5	13698537	13698537	+
chr3	15713064	15713064	+
chr6	15949957	15949957	+
chr22	26899904	26899904	+
chr13	27402726	27402726	+
chrX	27573878	27573878	+
chr9	28773937	28773937	+
chr19	28997996	28997996	+
chr2	33137630	33137630	+
chr4	33687447	33687447	+
chr9	36124777	36124777	+
chr18	36445239	36445239	+
chr20	36941078	36941078	+
chr5	41909934	41909934	+
chr8	43785923	43785923	+
chr2	43824652	43824652	+
chr1	45169715	45169715	+
chr16	46645631	46645631	+
chr12	46708897	46708897	+
chr11	47862828	47862828	+
chr4	48102899	48102899	+
chr3	48864738	48864738	+
chr17	49795751	49795751	+
chr10	50049785	50049785	+
chr1	61771257	61771257	+
chr15	62393073	62393073	+
chr13	65174537	65174537	+
chr8	67282085	67282085	+
chr18	67922982	67922982	+
chr14	70963021	70963021	+
chr10	72872193	72872193	+
chr13	73279302	73279302	+
chr18	77393043	77393043	+
chr12	84998555	84998555	+
chr15	89517576	89517576	+
chr11	91338361	91338361	+
chr7	92038890	92038890	+
chr11	95345013	95345013	+
chr9	96128486	96128486	+
chr10	96404721	96404721	+
chr3	100798693	100798693	+
chr2	101835760	101835760	+
chr10	103760183	103760183	+
chr5	108004523	108004523	+
chrX	128816497	128816497	+
chr6	133711979	133711979	+
chr6	134131994	134131994	+
chrX	134759843	134759843	+
chr3	139531436	139531436	+
chr5	141484756	141484756	+
chr5	154031898	154031898	+
chr2	159374637	159374637	+
chr3	159540764	159540764	+
chr4	161746981	161746981	+
chr2	164492643	164492643	+
chr5	167033947	167033947	+
chr5	173719444	173719444	+
chr1	173889649	173889649	+
chr2	190640152	190640152	+
chr2	199550148	199550148	+
chr2	226755903	226755903	+
chr1	240371410	240371410	+
chr19	5168446	5168446	+
chr4	8012391	8012391	+
chr6	10024812	10024812	+
chr5	11240964	11240964	+
chr5	30128506	30128506	+
chr22	31420619	31420619	+
chr5	31682522	31682522	+
chr20	32169428	32169428	+
chr19	35259723	35259723	+
chr17	35576225	35576225	+
chr18	36087154	36087154	+
chr7	37963467	37963467	+
chr18	41787521	41787521	+
chr22	45030387	45030387	+
chr8	47614957	47614957	+
chr8	58864077	58864077	+
chr4	60770094	60770094	+
chr12	61627189	61627189	+
chr16	71418544	71418544	+
chr14	73191381	73191381	+
chr13	75418505	75418505	+
chr12	75530884	75530884	+
chr13	75854133	75854133	+
chrX	77760153	77760153	+
chr4	81552239	81552239	+
chr6	84693502	84693502	+
chr8	87407327	87407327	+
chr10	89747529	89747529	+
chr1	93775599	93775599	+
chr11	94906719	94906719	+
chr8	100443451	100443451	+
chr10	104280293	104280293	+
chr1	113006129	113006129	+
chr9	114837218	114837218	+
chr4	119058018	119058018	+
chr3	120266386	120266386	+
chr10	132434924	132434924	+
chr7	133588960	133588960	+
chr6	134236229	134236229	+
chrX	134912005	134912005	+
chr6	150625359	150625359	+
chr2	151987759	151987759	+
chr1	163088009	163088009	+
chr5	171107583	171107583	+
chr3	171665312	171665312	+
chr20	11876307	11876307	+
chrX	19129510	19129510	+
chr7	24653267	24653267	+
chr6	26036789	26036789	+
chr6	33968429	33968429	+
chr7	36338796	36338796	+
chr14	36819005	36819005	+
chr20	38474149	38474149	+
chr7	42734277	42734277	+
chr16	47197637	47197637	+
chr15	50541632	50541632	+
chr1	54202736	54202736	+
chr11	56955329	56955329	+
chr18	58657821	58657821	+
chr10	59798548	59798548	+
chr20	59981644	59981644	+
chr10	63702936	63702936	+
chr8	65592146	65592146	+
chr12	66515461	66515461	+
chr1	68054588	68054588	+
chr2	68505084	68505084	+
chr15	71560678	71560678	+
chr11	73208261	73208261	+
chr6	79338506	79338506	+
chr5	80525886	80525886	+
chr4	83146695	83146695	+
chr8	83199381	83199381	+
chr9	83719501	83719501	+
chr16	84410424	84410424	+
chr1	86701340	86701340	+
chr10	92863382	92863382	+
chr14	94015230	94015230	+
chr12	98314038	98314038	+
chr8	99879170	99879170	+
chr14	100274941	100274941	+
chr2	102690118	102690118	+
chr7	102898198	102898198	+
chr4	116362813	116362813	+
chr7	117369992	117369992	+
chr3	119847942	119847942	+
chr7	129876966	129876966	+
chr3	131520221	131520221	+
chr9	132412004	132412004	+
chr8	142857130	142857130	+
chr3	156639209	156639209	+
chr3	168216295	168216295	+
chr3	169609615	169609615	+
chr4	173685673	173685673	+
chr5	181092248	181092248	+
chr1	220568757	220568757	+
chr2	232174264	232174264	+
chr18	3940452	3940452	+
chr11	4214514	4214514	+
chr17	16859668	16859668	+
chr7	24321559	24321559	+
chr12	26331092	26331092	+
chr21	35381286	35381286	+
chr17	38855916	38855916	+
chr11	40417089	40417089	+
chr8	40629635	40629635	+
chr13	42935105	42935105	+
chr5	43247125	43247125	+
chr22	44504907	44504907	+
chr11	46586729	46586729	+
chr12	50007229	50007229	+
chr12	50146230	50146230	+
chr8	50626626	50626626	+
chr18	56273885	56273885	+
chr16	57287990	57287990	+
chr10	61268287	61268287	+
chr1	65015516	65015516	+
chr4	68074406	68074406	+
chr5	68925922	68925922	+
chr14	70056517	70056517	+
chr14	73352925	73352925	+
chr5	75470825	75470825	+
chr1	77229578	77229578	+
chr7	79066386	79066386	+
chr4	80861960	80861960	+
chr8	81738733	81738733	+
chr13	87929206	87929206	+
chr3	88940253	88940253	+
chr6	89889325	89889325	+
chr13	91466475	91466475	+
chr3	93470654	93470654	+
chr15	99029373	99029373	+
chr5	101584668	101584668	+
chr10	102641461	102641461	+
chr6	103926212	103926212	+
chr5	107784036	107784036	+
chr1	117550609	117550609	+
chrX	119539809	119539809	+
chrX	123564603	123564603	+
chr5	123621529	123621529	+
chr8	126769974	126769974	+
chr2	135420111	135420111	+
chr8	136707542	136707542	+
chr1	155685749	155685749	+
chr4	169177864	169177864	+
chr4	185316963	185316963	+
chr2	186373631	186373631	+
chr1	229304805	229304805	+
chr3	5761272	5761272	+
chr18	7255727	7255727	+
chr19	8203977	8203977	+
chrX	12754031	12754031	+
chr11	12851192	12851192	+
chr16	15077882	15077882	+
chr21	18011482	18011482	+
chr20	20835372	20835372	+
chr10	20986768	20986768	+
chr10	22697612	22697612	+
chr12	26085809	26085809	+
chrX	26397437	26397437	+
chr20	29042883	29042883	+
chr7	29825836	29825836	+
chr6	30443424	30443424	+
chr5	33203721	33203721	+
chr10	34389740	34389740	+
chr20	43777910	43777910	+
chr7	52165503	52165503	+
chr5	62212432	62212432	+
chr5	65839217	65839217	+
chr10	66994396	66994396	+
chr15	69988230	69988230	+
chr10	87646325	87646325	+
chr1	90837954	90837954	+
chr10	101115376	101115376	+
chr11	101729081	101729081	+
chr8	107516063	107516063	+
chr3	113417609	113417609	+
chr3	116241582	116241582	+
chrX	118131276	118131276	+
chr8	131001023	131001023	+
chr7	133798875	133798875	+
chr2	142551141	142551141	+
chr3	150769495	150769495	+
chr1	153317078	153317078	+
chr2	166590177	166590177	+
chr3	177989525	177989525	+
chr1	220737056	220737056	+
chr1	229618371	229618371	+
chr1	229660618	229660618	+
chr1	240818668	240818668	+
chr12	1424815	1424815	+
chr10	2138908	2138908	+
chr6	3124600	3124600	+
chr8	8954691	8954691	+
chr8	14589499	14589499	+
chr5	18333439	18333439	+
chr16	18961014	18961014	+
chr21	20084925	20084925	+
chr7	21322060	21322060	+
chr1	31932672	31932672	+
chr5	37619404	37619404	+
chr10	38123898	38123898	+
chr2	41228108	41228108	+
chr1	66032604	66032604	+
chr14	66935483	66935483	+
chr13	68456584	68456584	+
chr6	73540726	73540726	+
chr1	77408510	77408510	+
chr7	92203626	92203626	+
chr12	92866630	92866630	+
chrX	94193635	94193635	+
chr7	100848124	100848124	+
chr6	107420067	107420067	+
chr6	113497351	113497351	+
chr1	114391797	114391797	+
chr2	124936405	124936405	+
chrX	136276735	136276735	+
chr9	138124286	138124286	+
chr3	165919745	165919745	+
chr5	173902914	173902914	+
chr1	209575945	209575945	+
chr1	219971004	219971004	+
chr1	220301775	220301775	+
chr1	229727881	229727881	+
chr6	578359	578359	+
chr17	3970774	3970774	+
chr6	7192569	7192569	+
chr8	11487816	11487816	+
chr3	19184358	19184358	+
chr18	22387388	22387388	+
chr13	27891358	27891358	+
chr22	28905346	28905346	+
chr14	32513819	32513819	+
chr2	36945257	36945257	+
chr21	37158331	37158331	+
chr17	37579066	37579066	+
chr14	39845096	39845096	+
chr7	43364744	43364744	+
chr2	46116352	46116352	+
chr20	53027412	53027412	+
chr6	55411215	55411215	+
chr15	60748129	60748129	+
chr13	61407435	61407435	+
chr17	63037529	63037529	+
chr2	63836473	63836473	+
chr8	64528594	64528594	+
chr15	67193676	67193676	+
chr18	75625879	75625879	+
chr5	88777775	88777775	+
chr7	94995435	94995435	+
chr3	101673998	101673998	+
chr3	102137346	102137346	+
chr10	103321845	103321845	+
chr4	106770801	106770801	+
chr5	108318486	108318486	+
chr2	122138454	122138454	+
chr7	144120764	144120764	+
chr4	146085967	146085967	+
chrX	152193569	152193569	+
chr6	159829439	159829439	+
chr3	167308497	167308497	+
chr5	171409233	171409233	+
chr1	183742837	183742837	+
chr1	233798314	233798314	+
chr5	1533183	1533183	+
chr9	2647636	2647636	+
chr7	6566334	6566334	+
chr18	7950515	7950515	+
chr6	8558636	8558636	+
chr1	10486297	10486297	+
chrX	16389385	16389385	+
chr11	17663962	17663962	+
chr17	29883504	29883504	+
chr15	31784124	31784124	+
chr10	34143791	34143791	+
chr3	40474274	40474274	+
chr9	41215170	41215170	+
chr17	49712968	49712968	+
chr16	50329017	50329017	+
chr10	57134204	57134204	+
chr20	63117292	63117292	+
chr15	64265000	64265000	+
chr8	66895320	66895320	+
chr11	68016111	68016111	+
chr12	68367712	68367712	+
chr18	70456382	70456382	+
chr8	80243298	80243298	+
chr12	91082581	91082581	+
chr8	91442279	91442279	+
chr1	100169603	100169603	+
chrX	106077259	106077259	+
chr8	116061794	116061794	+
chr3	123770646	123770646	+
chr11	128706103	128706103	+
chr7	129644201	129644201	+
chr3	131180815	131180815	+
chr4	166811325	166811325	+
chr1	182166764	182166764	+
chr1	183638821	183638821	+
chr2	217394844	217394844	+
chr16	2361223	2361223	+
chr20	11885989	11885989	+
chr14	26742173	26742173	+
chr12	31846779	31846779	+
chr20	34994498	34994498	+
chr3	37228632	37228632	+
chr12	37635381	37635381	+
chr21	40601720	40601720	+
chrX	41619543	41619543	+
chr2	55175284	55175284	+
chr5	56901876	56901876	+
chr20	64128163	64128163	+
chr1	64750649	64750649	+
chr8	69012884	69012884	+
chr9	70548390	70548390	+
chr6	72652991	72652991	+
chr16	75438531	75438531	+
chr10	76755653	76755653	+
chr6	78202750	78202750	+
chr8	80865921	80865921	+
chr14	82205388	82205388	+
chr8	84665711	84665711	+
chr5	87379335	87379335	+
chr10	90268807	90268807	+
chr3	93470574	93470574	+
chr11	98223004	98223004	+
chr7	103705164	103705164	+
chr4	128299680	128299680	+
chr6	149204394	149204394	+
chrX	152846859	152846859	+
chr2	154015477	154015477	+
chr3	157771364	157771364	+
chr6	165406295	165406295	+
chr12	367934	367934	+
chr10	4695541	4695541	+
chr4	6970247	6970247	+
chr1	15553583	15553583	+
chr7	21910585	21910585	+
chr9	23365751	23365751	+
chr11	23447029	23447029	+
chr21	27133053	27133053	+
chr14	35931918	35931918	+
chr5	37078476	37078476	+
chr18	42025789	42025789	+
chr5	42672749	42672749	+
chr20	46398658	46398658	+
chr2	47317613	47317613	+
chr11	47481735	47481735	+
chr3	55799461	55799461	+
chr20	60242906	60242906	+
chr17	60395137	60395137	+
chr13	64088507	64088507	+
chr2	64715899	64715899	+
chr5	84994090	84994090	+
chr1	86462100	86462100	+
chr13	87094528	87094528	+
chr9	87338680	87338680	+
chr14	95164119	95164119	+
chr6	97939598	97939598	+
chr11	101256306	101256306	+
chr3	109511903	109511903	+
chr6	120509060	120509060	+
chr4	120724406	120724406	+
chr4	126947757	126947757	+
chr7	129292312	129292312	+
chr3	149677483	149677483	+
chr3	149709349	149709349	+
chr1	205205975	205205975	+
chr1	211589892	211589892	+
chr19	3264281	3264281	+
chr10	21361535	21361535	+
chr5	24746959	24746959	+
chr2	26607037	26607037	+
chr5	39962016	39962016	+
chr5	44595737	44595737	+
chr2	53445846	53445846	+
chr3	55303310	55303310	+
chr17	63233650	63233650	+
chr15	65991081	65991081	+
chr4	75835033	75835033	+
chr8	80840560	80840560	+
chr4	87024211	87024211	+
chr13	88014810	88014810	+
chr11	96748824	96748824	+
chr9	108040464	108040464	+
chr10	108877129	108877129	+
chr8	130568426	130568426	+
chr10	132007713	132007713	+
chr3	170304631	170304631	+
chr1	203452611	203452611	+
chr1	209039254	209039254	+
chr1	216231013	216231013	+
chr1	7241819	7241819	+
chr3	9320279	9320279	+
chr16	11821917	11821917	+
chr7	24680041	24680041	+
chr22	29594011	29594011	+
chr18	29671819	29671819	+
chr5	35803058	35803058	+
chr2	37456563	37456563	+
chr2	37488956	37488956	+
chrX	44409764	44409764	+
chr18	44909634	44909634	+
chr5	56186599	56186599	+
chr14	59080317	59080317	+
chr5	59502247	59502247	+
chr16	59527086	59527086	+
chr8	60505361	60505361	+
chr15	69967245	69967245	+
chr3	71127769	71127769	+
chr9	71533708	71533708	+
chr17	72034184	72034184	+
chr17	78067307	78067307	+
chr8	85017259	85017259	+
chr9	89269917	89269917	+
chr1	94370769	94370769	+
chr7	95253354	95253354	+
chr14	100095855	100095855	+
chr1	110377310	110377310	+
chr12	115281828	115281828	+
chr6	119863709	119863709	+
chr6	122806686	122806686	+
chr2	128357334	128357334	+
chr5	135118073	135118073	+
chr4	140914795	140914795	+
chr1	145878980	145878980	+
chr1	163412249	163412249	+
chr2	164911093	164911093	+
chr1	192046605	192046605	+
chr3	196555564	196555564	+
chr1	212205737	212205737	+
chr1	247835844	247835844	+
chr20	513455	513455	+
chr18	6947071	6947071	+
chr18	8910810	8910810	+
chr3	24086581	24086581	+
chr5	27067605	27067605	+
chr7	29262535	29262535	+
chr11	31725887	31725887	+
chr5	32345776	32345776	+
chr9	32964536	32964536	+
chrX	36536735	36536735	+
chr13	51228198	51228198	+
chr13	53947243	53947243	+
chr10	61402852	61402852	+
chr5	65588373	65588373	+
chr8	75162252	75162252	+
chr13	75621577	75621577	+
chr17	75710385	75710385	+
chr12	78775984	78775984	+
chr13	83895474	83895474	+
chr1	84098232	84098232	+
chr13	84933537	84933537	+
chr11	90783347	90783347	+
chr7	91929415	91929415	+
chr4	94763769	94763769	+
chr7	99760245	99760245	+
chr8	104846218	104846218	+
chr11	106311856	106311856	+
chr9	118520945	118520945	+
chr11	123288456	123288456	+
chr2	127793061	127793061	+
chr3	141590840	141590840	+
chr4	150890456	150890456	+
chr6	152461224	152461224	+
chr1	157923182	157923182	+
chr7	159223992	159223992	+
chr3	170763033	170763033	+
chr18	896913	896913	+
chr16	13766946	13766946	+
chr3	17083206	17083206	+
chr12	18828636	18828636	+
chr18	29696562	29696562	+
chr14	33990251	33990251	+
chr17	37234025	37234025	+
chr10	38033444	38033444	+
chr20	49138569	49138569	+
chr19	54334504	54334504	+
chr3	89315175	89315175	+
chr9	91999030	91999030	+
chr9	97194631	97194631	+
chr10	113555113	113555113	+
chr3	117605213	117605213	+
chr6	122457809	122457809	+
chr9	123800353	123800353	+
chr10	124748774	124748774	+
chr6	133965827	133965827	+
chr5	154914929	154914929	+
chr5	163244007	163244007	+
chr1	223997967	223997967	+
chr2	238828261	238828261	+
chr21	9726533	9726533	+
chr5	11975111	11975111	+
chr18	12992402	12992402	+
chr6	13677767	13677767	+
chr8	22182684	22182684	+
chr6	23877973	23877973	+
chr21	27959479	27959479	+
chr17	29922477	29922477	+
chr8	30052654	30052654	+
chr8	34209830	34209830	+
chr3	40916806	40916806	+
chr3	48382765	48382765	+
chr5	56710480	56710480	+
chr13	59495308	59495308	+
chr6	63734520	63734520	+
chrX	64735514	64735514	+
chr13	66694131	66694131	+
chr16	69622281	69622281	+
chr11	75961834	75961834	+
chr8	80499746	80499746	+
chr10	83477155	83477155	+
chr10	88898425	88898425	+
chr10	93272055	93272055	+
chr5	103579294	103579294	+
chr7	105219804	105219804	+
chr10	107432845	107432845	+
chr7	108427662	108427662	+
chr4	115792499	115792499	+
chr4	141448860	141448860	+
chr2	191770156	191770156	+
chr6	10209395	10209395	+
chr6	11919548	11919548	+
chr13	28303081	28303081	+
chr11	32612812	32612812	+
chr16	49474352	49474352	+
chr18	50565702	50565702	+
chr8	51499437	51499437	+
chr18	54437276	54437276	+
chr10	63496747	63496747	+
chr6	64938318	64938318	+
chr13	66089550	66089550	+
chr14	79587990	79587990	+
chr3	84119346	84119346	+
chr10	101327001	101327001	+
chrX	128149113	128149113	+
chr11	134614471	134614471	+
chr3	168134816	168134816	+
chr1	211598620	211598620	+
chr2	390387	390387	+
chr2	20374284	20374284	+
chr5	21990885	21990885	+
chr20	25211046	25211046	+
chr3	25839692	25839692	+
chr21	29376614	29376614	+
chr3	29699817	29699817	+
chr2	30057732	30057732	+
chr17	35626327	35626327	+
chr11	37882157	37882157	+
chr14	42416472	42416472	+
chr15	58211113	58211113	+
chr18	58624428	58624428	+
chr10	60248186	60248186	+
chr2	66030125	66030125	+
chr10	72962106	72962106	+
chr13	73209845	73209845	+
chr5	74803911	74803911	+
chr1	90032859	90032859	+
chr10	102879994	102879994	+
chr6	110927453	110927453	+
chr10	112075055	112075055	+
chr12	113409567	113409567	+
chrX	129416465	129416465	+
chr8	140328341	140328341	+
chr3	180041129	180041129	+
chr4	383339	383339	+
chr2	10791532	10791532	+
chr10	11063619	11063619	+
chr6	13490442	13490442	+
chr17	17431397	17431397	+
chr5	19002435	19002435	+
chr5	20460911	20460911	+
chrX	24798644	24798644	+
chr5	30089881	30089881	+
chr15	30636592	30636592	+
chr3	31170531	31170531	+
chr19	31884522	31884522	+
chr18	32004627	32004627	+
chr5	33606303	33606303	+
chr15	38889902	38889902	+
chr7	40961255	40961255	+
chr1	55970114	55970114	+
chr8	56861427	56861427	+
chr5	58966340	58966340	+
chr14	66974932	66974932	+
chr12	69798851	69798851	+
chr11	77092071	77092071	+
chr1	79870564	79870564	+
chr14	80367029	80367029	+
chr10	84559993	84559993	+
chr5	88847260	88847260	+
chr14	89376375	89376375	+
chr5	96865837	96865837	+
chr11	98004713	98004713	+
chr7	109558882	109558882	+
chr11	112510237	112510237	+
chr2	138588998	138588998	+
chr8	140920089	140920089	+
chr2	150005279	150005279	+
chr2	151358339	151358339	+
chr2	159063259	159063259	+
chr3	159581863	159581863	+
chr4	160004755	160004755	+
chr6	7349317	7349317	+
chr5	7827749	7827749	+
chr1	8256006	8256006	+
chr11	10855788	10855788	+
chr9	16021414	16021414	+
chr6	18412144	18412144	+
chr3	18430971	18430971	+
chr6	39311418	39311418	+
chr13	43301966	43301966	+
chr15	44238768	44238768	+
chr15	45385861	45385861	+
chr19	49319493	49319493	+
chr15	50942710	50942710	+
chr1	54830110	54830110	+
chr14	61911255	61911255	+
chr8	64546262	64546262	+
chr9	83985097	83985097	+
chr9	87016440	87016440	+
chr7	95286149	95286149	+
chr7	95580747	95580747	+
chr11	100016452	100016452	+
chr4	106847327	106847327	+
chr2	135319816	135319816	+
chr2	163768540	163768540	+
chr4	188539268	188539268	+
chr2	197090266	197090266	+
chr2	223389090	223389090	+
chr1	226314476	226314476	+
chr2	48545	48545	+
chr5	550329	550329	+
chr19	4679652	4679652	+
chr13	20587146	20587146	+
chr4	24291367	24291367	+
chr14	39464218	39464218	+
chr5	41193824	41193824	+
chr18	46163630	46163630	+
chr7	48064701	48064701	+
chr13	48838155	48838155	+
chr11	73072930	73072930	+
chr12	73815036	73815036	+
chr15	84901833	84901833	+
chr5	86060441	86060441	+
chr1	92769342	92769342	+
chr10	98048509	98048509	+
chr4	101797576	101797576	+
chr5	107615117	107615117	+
chr1	109467987	109467987	+
chr8	125250614	125250614	+
chr7	135601656	135601656	+
chr3	9058689	9058689	+
chr17	13521473	13521473	+
chr22	16943353	16943353	+
chr16	34588160	34588160	+
chr15	37891610	37891610	+
chr5	39030396	39030396	+
chr4	39505968	39505968	+
chr9	41037099	41037099	+
chr18	75678942	75678942	+
chr3	103402336	103402336	+
chr10	103539394	103539394	+
chr7	105181851	105181851	+
chr3	107310856	107310856	+
chr7	130630364	130630364	+
chr1	176371136	176371136	+
chr1	199694263	199694263	+
chr2	236421485	236421485	+
chr4	5981239	5981239	+
chr1	9203473	9203473	+
chrX	13520744	13520744	+
chr22	25189952	25189952	+
chr7	28825419	28825419	+
chr9	32107006	32107006	+
chr4	36029855	36029855	+
chr7	47760753	47760753	+
chr16	66498918	66498918	+
chr11	69169163	69169163	+
chr10	73995177	73995177	+
chr5	76899336	76899336	+
chr7	84295163	84295163	+
chr15	94075690	94075690	+
chr13	97706457	97706457	+
chr13	104937685	104937685	+
chr6	105129072	105129072	+
chr5	108356583	108356583	+
chr10	114630504	114630504	+
chr5	123010896	123010896	+
chr3	123188923	123188923	+
chr12	123978406	123978406	+
chr7	126698070	126698070	+
chr4	127374808	127374808	+
chr6	157537202	157537202	+
chr5	172340957	172340957	+
chr3	172405471	172405471	+
chr1	219083229	219083229	+
chr16	11237665	11237665	+
chr16	19837095	19837095	+
chr10	32365421	32365421	+
chr19	32465125	32465125	+
chr14	40514661	40514661	+
chr2	43598568	43598568	+
chr15	47222869	47222869	+
chr18	49556392	49556392	+
chr14	52749526	52749526	+
chr12	68844440	68844440	+
chr4	72350263	72350263	+
chr12	74536332	74536332	+
chr17	75180005	75180005	+
chr14	76312541	76312541	+
chr13	98825642	98825642	+
chr3	105030152	105030152	+
chr3	112460330	112460330	+
chr4	128768005	128768005	+
chr9	130057385	130057385	+
chr5	170125266	170125266	+
chr3	189441964	189441964	+
chr20	7405981	7405981	+
chr13	21115656	21115656	+
chr1	24114407	24114407	+
chr14	42579846	42579846	+
chr1	45737876	45737876	+
chr10	46002079	46002079	+
chr15	67718789	67718789	+
chr6	82256026	82256026	+
chr3	99573795	99573795	+
chr1	105155445	105155445	+
chr6	110791276	110791276	+
chr4	118852420	118852420	+
chr3	120283417	120283417	+
chr9	121666705	121666705	+
chr2	200879891	200879891	+
chr1	228467077	228467077	+
chr1	235936349	235936349	+
chr2	24652453	24652453	+
chr7	26448433	26448433	+
chr6	31640130	31640130	+
chr16	35884339	35884339	+
chr5	39497236	39497236	+
chr22	42028140	42028140	+
chr19	43601763	43601763	+
chr19	50374918	50374918	+
chr12	57514626	57514626	+
chr17	59746057	59746057	+
chr18	68428138	68428138	+
chrX	68976327	68976327	+
chr12	71014711	71014711	+
chr5	75143977	75143977	+
chr7	75864580	75864580	+
chr5	76864707	76864707	+
chr12	106314414	106314414	+
chrX	136760872	136760872	+
chrX	140056059	140056059	+
chr2	166296602	166296602	+
chr1	210243864	210243864	+
chr5	633997	633997	+
chr1	8004796	8004796	+
chr5	14629410	14629410	+
chr6	15373852	15373852	+
chr1	52633979	52633979	+
chr3	56297771	56297771	+
chr17	67445358	67445358	+
chr14	69473814	69473814	+
chr10	70881977	70881977	+
chr10	75876613	75876613	+
chr1	76560203	76560203	+
chr6	150009771	150009771	+
chr7	156916859	156916859	+
chr5	164380394	164380394	+
chr3	165044013	165044013	+
chr5	10516868	10516868	+
chr3	16275637	16275637	+
chr8	16315115	16315115	+
chr11	24477676	24477676	+
chr11	24506875	24506875	+
chr14	33009170	33009170	+
chr5	39821600	39821600	+
chr7	42985361	42985361	+
chr22	45481614	45481614	+
chr17	58109647	58109647	+
chr16	58153560	58153560	+
chr13	73376638	73376638	+
chr8	74450247	74450247	+
chr14	80951689	80951689	+
chr17	81452995	81452995	+
chr8	106989208	106989208	+
chrX	115240666	115240666	+
chr6	137539807	137539807	+
chr1	151904027	151904027	+
chr2	168319095	168319095	+
chr1	223336034	223336034	+
chr12	735683	735683	+
chrX	1298923	1298923	+
chr5	17894194	17894194	+
chr9	22000459	22000459	+
chr3	29913492	29913492	+
chr3	31972791	31972791	+
chr8	32705018	32705018	+
chr16	36159920	36159920	+
chr8	38336638	38336638	+
chr5	39414486	39414486	+
chr1	51708058	51708058	+
chrX	53190036	53190036	+
chr11	59915310	59915310	+
chr5	67885202	67885202	+
chr11	77456260	77456260	+
chr7	90682614	90682614	+
chr11	91663144	91663144	+
chr12	92351884	92351884	+
chr13	95551030	95551030	+
chr3	96718593	96718593	+
chr4	99930000	99930000	+
chr6	107653988	107653988	+
chr3	150301466	150301466	+
chr3	150415418	150415418	+
chr1	151171629	151171629	+
chr1	152448759	152448759	+
chr1	167414515	167414515	+
chr1	196364187	196364187	+
chr2	200699243	200699243	+
chr2	5165120	5165120	+
chr12	11534621	11534621	+
chr1	14239052	14239052	+
chr17	17939028	17939028	+
chr5	22075594	22075594	+
chr10	23144498	23144498	+
chr19	33964170	33964170	+
chr13	35325493	35325493	+
chr20	38119361	38119361	+
chr6	47451646	47451646	+
chr15	62055583	62055583	+
chr17	69861687	69861687	+
chr17	73670882	73670882	+
chr8	79865642	79865642	+
chr1	92169205	92169205	+
chr7	93634523	93634523	+
chr9	96339707	96339707	+
chr8	103080150	103080150	+
chr13	106403355	106403355	+
chr13	107720677	107720677	+
chr5	131195590	131195590	+
chr2	173943993	173943993	+
chr3	197398333	197398333	+
chr9	3407697	3407697	+
chr1	8745588	8745588	+
chr8	22439789	22439789	+
chr22	27875741	27875741	+
chr11	36357556	36357556	+
chr7	46717903	46717903	+
chr6	65251030	65251030	+
chr11	66661209	66661209	+
chr8	78953851	78953851	+
chr4	89157903	89157903	+
chr8	95530408	95530408	+
chr2	107632258	107632258	+
chrX	110000530	110000530	+
chr7	133189242	133189242	+
chr2	135066864	135066864	+
chr9	137037927	137037927	+
chr4	156936932	156936932	+
chr1	166067956	166067956	+
chr2	197784101	197784101	+
chr1	211906995	211906995	+
chr19	14614827	14614827	+
chr1	20850801	20850801	+
chr19	22600666	22600666	+
chr6	24696163	24696163	+
chr2	28330337	28330337	+
chr6	29899301	29899301	+
chr18	42641562	42641562	+
chr15	42665645	42665645	+
chr13	43026899	43026899	+
chr15	44932919	44932919	+
chr16	59572362	59572362	+
chr13	82748459	82748459	+
chr7	116066520	116066520	+
chr6	116894892	116894892	+
chr4	138352369	138352369	+
chr4	8124621	8124621	+
chr5	14831853	14831853	+
chr7	15827184	15827184	+
chr3	17378664	17378664	+
chr9	27367858	27367858	+
chr8	29683579	29683579	+
chr15	35071443	35071443	+
chr5	35675794	35675794	+
chr18	55812305	55812305	+
chr3	56131338	56131338	+
chr9	61734139	61734139	+
chr4	68228644	68228644	+
chr9	83768047	83768047	+
chr5	83951649	83951649	+
chr1	121548026	121548026	+
chr7	130644111	130644111	+
chr10	12021535	12021535	+
chr17	12527775	12527775	+
chr7	17732838	17732838	+
chr14	21241919	21241919	+
chr1	25435067	25435067	+
chr9	32022500	32022500	+
chr21	39158427	39158427	+
chr17	42331799	42331799	+
chr20	46867640	46867640	+
chr15	65674867	65674867	+
chr17	66435834	66435834	+
chr7	68456797	68456797	+
chr4	68484678	68484678	+
chr12	70031238	70031238	+
chr6	78733976	78733976	+
chr6	82553216	82553216	+
chr16	87289016	87289016	+
chr3	103534679	103534679	+
chr10	103906224	103906224	+
chr9	115986709	115986709	+
chr8	117599830	117599830	+
chr8	131041185	131041185	+
chr4	138292022	138292022	+
chr1	4832354	4832354	+
chr10	9641203	9641203	+
chr16	11966881	11966881	+
chr17	21101950	21101950	+
chr8	41374600	41374600	+
chr3	49711289	49711289	+
chr17	50500687	50500687	+
chr12	53256783	53256783	+
chr18	55922044	55922044	+
chr15	73626137	73626137	+
chr10	77242545	77242545	+
chr3	83335655	83335655	+
chrX	117108790	117108790	+
chr1	150023376	150023376	+
chr4	174497286	174497286	+
chr12	10896837	10896837	+
chr1	26019949	26019949	+
chr20	29066377	29066377	+
chr22	30705742	30705742	+
chr5	32636454	32636454	+
chr10	32735448	32735448	+
chr1	45164403	45164403	+
chr2	46907718	46907718	+
chr8	66493377	66493377	+
chr8	66502001	66502001	+
chr4	71185980	71185980	+
chr10	73586955	73586955	+
chr2	74541152	74541152	+
chr13	75235393	75235393	+
chr12	81850976	81850976	+
chr1	93536749	93536749	+
chr4	108954781	108954781	+
chr7	120552782	120552782	+
chr1	175185944	175185944	+
chr6	8668292	8668292	+
chr2	15497773	15497773	+
chr1	16319949	16319949	+
chr20	18596721	18596721	+
chr10	31419194	31419194	+
chr6	31536221	31536221	+
chr9	32842739	32842739	+
chr1	41454386	41454386	+
chr8	51022836	51022836	+
chr7	51967954	51967954	+
chr13	59243749	59243749	+
chr12	59590593	59590593	+
chr11	63487189	63487189	+
chr16	79704857	79704857	+
chr12	92737083	92737083	+
chr13	109663297	109663297	+
chr6	112303191	112303191	+
chr3	124949587	124949587	+
chr5	126365503	126365503	+
chr5	139594347	139594347	+
chr5	147632059	147632059	+
chr1	15428006	15428006	+
chr5	21790446	21790446	+
chr5	24302079	24302079	+
chr2	26018494	26018494	+
chr18	39931412	39931412	+
chr22	42135024	42135024	+
chr8	42634756	42634756	+
chr18	45564259	45564259	+
chr5	46025687	46025687	+
chr8	50793211	50793211	+
chr17	61201192	61201192	+
chr9	92241688	92241688	+
chr3	114637105	114637105	+
chrX	141470591	141470591	+
chr3	188595873	188595873	+
chr1	244349603	244349603	+
chr5	1845866	1845866	+
chr20	7828045	7828045	+
chr6	15563184	15563184	+
chr22	19208684	19208684	+
chr12	28553473	28553473	+
chr5	32025229	32025229	+
chr4	39270706	39270706	+
chr4	39634056	39634056	+
chr11	46436578	46436578	+
chr18	48288924	48288924	+
chr10	78102611	78102611	+
chr15	93591964	93591964	+
chr5	100844825	100844825	+
chr14	104853752	104853752	+
chr1	150211985	150211985	+
chr5	178282433	178282433	+
chr2	179685529	179685529	+
chr16	3372182	3372182	+
chr2	14872294	14872294	+
chr7	20372293	20372293	+
chr16	23612493	23612493	+
chr18	25321008	25321008	+
chr9	26005133	26005133	+
chrX	31579750	31579750	+
chr2	42256901	42256901	+
chr20	47459593	47459593	+
chr16	73747696	73747696	+
chr17	81218563	81218563	+
chr10	88317345	88317345	+
chr11	90783546	90783546	+
chr12	116826630	116826630	+
chr7	125840193	125840193	+
chr4	160442935	160442935	+
chr11	16267600	16267600	+
chr2	28239261	28239261	+
chr16	29224197	29224197	+
chr18	34821165	34821165	+
chr8	41595687	41595687	+
chr8	81799686	81799686	+
chr11	95524161	95524161	+
chr4	111063071	111063071	+
chr7	111185004	111185004	+
chr6	117411509	117411509	+
chr5	122966477	122966477	+
chr3	126129901	126129901	+
chr7	130279642	130279642	+
chr6	137956880	137956880	+
chr5	146225061	146225061	+
chr1	154295030	154295030	+
chr2	191142223	191142223	+
chr2	191754024	191754024	+
chr1	221864102	221864102	+
chr11	11054116	11054116	+
chr10	30510806	30510806	+
chr5	36448584	36448584	+
chr12	44566366	44566366	+
chr4	73491580	73491580	+
chr3	83940628	83940628	+
chr6	92761573	92761573	+
chr10	100227321	100227321	+
chr5	105773691	105773691	+
chr3	141533649	141533649	+
chr4	169461471	169461471	+
chr3	33695609	33695609	+
chr15	58371479	58371479	+
chr17	61307627	61307627	+
chr3	65830786	65830786	+
chr7	68670932	68670932	+
chr7	81752339	81752339	+
chr7	82303943	82303943	+
chr7	94927759	94927759	+
chr15	98533880	98533880	+
chr1	215369028	215369028	+
chr20	4786044	4786044	+
chr8	6259692	6259692	+
chr11	8763330	8763330	+
chr4	14069083	14069083	+
chr19	15865378	15865378	+
chr16	24802138	24802138	+
chr2	26908477	26908477	+
chr3	33663007	33663007	+
chr20	34264169	34264169	+
chr8	37073444	37073444	+
chr18	60052295	60052295	+
chrX	67793783	67793783	+
chr9	76827170	76827170	+
chr13	91355441	91355441	+
chr1	94586987	94586987	+
chr10	126451632	126451632	+
chr5	135418959	135418959	+
chr1	185507280	185507280	+
chr1	238594138	238594138	+
chrX	13026850	13026850	+
chr16	26107396	26107396	+
chr22	27931412	27931412	+
chr2	37755415	37755415	+
chr10	55074075	55074075	+
chr6	56798062	56798062	+
chr12	70737911	70737911	+
chrX	81232813	81232813	+
chr4	89865571	89865571	+
chr14	100048275	100048275	+
chr10	101719816	101719816	+
chr3	152975967	152975967	+
chr3	168696812	168696812	+
chr3	197560266	197560266	+
chr2	234218080	234218080	+
chr20	17422495	17422495	+
chr5	23269614	23269614	+
chr18	35461067	35461067	+
chr22	41046457	41046457	+
chr3	52687195	52687195	+
chr8	58873521	58873521	+
chr15	63675704	63675704	+
chr10	68716431	68716431	+
chr15	68947415	68947415	+
chr15	79966243	79966243	+
chr1	116561591	116561591	+
chr10	119868698	119868698	+
chr2	127559395	127559395	+
chr1	201755624	201755624	+
chr9	19533277	19533277	+
chr7	23383350	23383350	+
chr5	27676512	27676512	+
chr2	37545361	37545361	+
chr15	56831584	56831584	+
chr16	58764052	58764052	+
chr17	59477568	59477568	+
chr15	71056458	71056458	+
chr12	93087498	93087498	+
chr5	103023889	103023889	+
chr12	106790332	106790332	+
chr9	130730374	130730374	+
chr1	210286435	210286435	+
chr6	13961211	13961211	+
chr17	51000864	51000864	+
chr15	69556425	69556425	+
chr8	70261847	70261847	+
chr1	72263674	72263674	+
chr5	115846395	115846395	+
chr1	117275157	117275157	+
chr8	123047602	123047602	+
chrX	139618025	139618025	+
chr1	226413381	226413381	+
chr2	11140996	11140996	+
chrX	17249885	17249885	+
chr8	30287821	30287821	+
chr4	46003791	46003791	+
chr3	58673634	58673634	+
chr5	71471774	71471774	+
chr4	89716702	89716702	+
chr9	105727125	105727125	+
chr5	132512762	132512762	+
chr9	134160182	134160182	+
chr5	173374549	173374549	+
chr2	194894113	194894113	+
chr11	264921	264921	+
chr19	2995442	2995442	+
chr11	8137577	8137577	+
chr4	15914111	15914111	+
chr7	22759121	22759121	+
chr10	25133296	25133296	+
chr12	26721092	26721092	+
chr3	46597915	46597915	+
chr7	65904964	65904964	+
chr12	82701054	82701054	+
chr16	86058384	86058384	+
chr12	89257747	89257747	+
chr7	95598252	95598252	+
chr10	104110031	104110031	+
chr1	109969974	109969974	+
chrX	130267445	130267445	+
chr2	150903894	150903894	+
chr1	163698752	163698752	+
chr2	182402110	182402110	+
chr3	186506477	186506477	+
chr2	1007079	1007079	+
chr10	5887231	5887231	+
chr15	64618373	64618373	+
chr17	78569649	78569649	+
chr13	98536224	98536224	+
chr1	101181703	101181703	+
chr11	102860546	102860546	+
chr3	119537872	119537872	+
chr3	176412308	176412308	+
chr3	193180564	193180564	+
chr16	6559678	6559678	+
chr9	17223874	17223874	+
chr2	49304182	49304182	+
chr7	119012906	119012906	+
chr7	138514971	138514971	+
chr7	142587501	142587501	+
chr1	221528384	221528384	+
chr8	409912	409912	+
chr9	10642906	10642906	+
chr8	17810932	17810932	+
chr3	20648388	20648388	+
chr3	35857629	35857629	+
chr7	39953557	39953557	+
chr13	49227400	49227400	+
chr6	77262482	77262482	+
chr8	79086570	79086570	+
chr13	80211293	80211293	+
chr14	100959789	100959789	+
chr4	102758214	102758214	+
chr8	116418789	116418789	+
chr4	160595600	160595600	+
chr11	7868673	7868673	+
chr16	30137568	30137568	+
chr21	33636312	33636312	+
chr13	36955810	36955810	+
chr3	48164680	48164680	+
chr2	67182133	67182133	+
chr6	75388454	75388454	+
chr1	77080655	77080655	+
chr15	93052838	93052838	+
chr12	98487182	98487182	+
chr5	142534362	142534362	+
chr5	15123225	15123225	+
chr1	22470697	22470697	+
chr3	26678831	26678831	+
chr12	32204823	32204823	+
chr15	37928361	37928361	+
chr17	45338015	45338015	+
chr11	59032329	59032329	+
chr17	59687455	59687455	+
chr7	84687073	84687073	+
chr9	107724564	107724564	+
chr6	117493467	117493467	+
chr8	133703108	133703108	+
chr2	184125269	184125269	+
chr6	3717152	3717152	+
chr7	20127766	20127766	+
chr18	32419398	32419398	+
chr1	32750232	32750232	+
chr22	40467859	40467859	+
chr5	43048203	43048203	+
chr2	61752066	61752066	+
chr17	64573777	64573777	+
chr7	88840222	88840222	+
chr8	116929579	116929579	+
chr7	151577485	151577485	+
chr3	190346495	190346495	+
chr16	4047074	4047074	+
chr9	20722495	20722495	+
chr3	30449993	30449993	+
chr6	31059851	31059851	+
chr6	32204967	32204967	+
chr12	46953104	46953104	+
chr1	65314400	65314400	+
chr16	70391370	70391370	+
chr17	72914471	72914471	+
chr13	73609515	73609515	+
chr12	75307859	75307859	+
chr17	78609665	78609665	+
chr7	80681473	80681473	+
chr7	93519224	93519224	+
chr6	103607148	103607148	+
chr10	117305969	117305969	+
chr5	148301514	148301514	+
chr2	164332701	164332701	+
chr11	1735689	1735689	+
chr5	22521429	22521429	+
chr7	42065757	42065757	+
chr2	44841339	44841339	+
chr22	48460996	48460996	+
chr11	72961676	72961676	+
chr8	73930943	73930943	+
chr1	82275086	82275086	+
chr7	96178541	96178541	+
chr11	101180512	101180512	+
chr7	104728712	104728712	+
chr5	148914465	148914465	+
chr5	180040774	180040774	+
chr9	2591994	2591994	+
chr12	7845381	7845381	+
chr1	25939126	25939126	+
chr14	43543060	43543060	+
chr5	45511629	45511629	+
chr16	47576757	47576757	+
chr10	48206184	48206184	+
chr15	83244164	83244164	+
chr15	98999302	98999302	+
chr10	100070546	100070546	+
chr5	104251875	104251875	+
chr8	133767342	133767342	+
chr5	163560570	163560570	+
chr17	36514512	36514512	+
chr8	37661815	37661815	+
chr2	63948916	63948916	+
chr6	84785467	84785467	+
chr12	98306809	98306809	+
chr9	108104291	108104291	+
chr7	124919314	124919314	+
chr1	221565337	221565337	+
chr2	227574688	227574688	+
chr19	4440802	4440802	+
chr5	13838159	13838159	+
chr1	46625169	46625169	+
chr15	50275344	50275344	+
chr2	61192753	61192753	+
chr1	89542663	89542663	+
chr8	106044754	106044754	+
chr6	116356516	116356516	+
chr3	157978073	157978073	+
chr1	195801067	195801067	+
chr1	220077009	220077009	+
chr12	3943337	3943337	+
chr1	6237151	6237151	+
chr4	21516258	21516258	+
chr17	28252576	28252576	+
chr5	39619338	39619338	+
chr17	70056919	70056919	+
chr5	90498173	90498173	+
chr1	94287567	94287567	+
chr10	113268999	113268999	+
chr10	119113370	119113370	+
chrX	149612475	149612475	+
chr20	9359463	9359463	+
chr9	12768413	12768413	+
chr20	21400605	21400605	+
chr2	36398693	36398693	+
chr19	47279609	47279609	+
chr12	54541528	54541528	+
chr20	63223942	63223942	+
chr14	67885484	67885484	+
chr13	71859932	71859932	+
chr13	102780589	102780589	+
chr5	172007343	172007343	+
chr17	4210402	4210402	+
chr7	4248200	4248200	+
chr6	12352947	12352947	+
chr15	31469869	31469869	+
chr5	37484657	37484657	+
chr17	43438846	43438846	+
chr12	55882905	55882905	+
chr8	59321830	59321830	+
chr10	74625455	74625455	+
chr8	75617524	75617524	+
chr12	78385310	78385310	+
chr4	83603833	83603833	+
chr1	94421178	94421178	+
chr13	98234777	98234777	+
chr7	99098710	99098710	+
chr3	140943631	140943631	+
chr5	150080392	150080392	+
chr6	46767576	46767576	+
chr15	66607495	66607495	+
chr15	72689158	72689158	+
chr12	85713654	85713654	+
chr15	90200455	90200455	+
chr8	110439055	110439055	+
chr5	179676034	179676034	+
chr1	242834866	242834866	+
chr19	924725	924725	+
chr6	4290100	4290100	+
chr1	24493460	24493460	+
chr13	66304481	66304481	+
chr14	92784849	92784849	+
chr5	137515795	137515795	+
chr8	144907858	144907858	+
chr1	207286235	207286235	+
chrX	9318096	9318096	+
chr1	33071581	33071581	+
chr10	88898699	88898699	+
chr10	92035171	92035171	+
chr11	111554755	111554755	+
chr1	228187754	228187754	+
chr2	5385581	5385581	+
chr1	12518359	12518359	+
chr3	15464333	15464333	+
chr9	16824984	16824984	+
chr1	45551472	45551472	+
chr16	49238145	49238145	+
chr11	72149729	72149729	+
chr9	77247508	77247508	+
chr1	77784292	77784292	+
chr13	80041067	80041067	+
chr4	119115130	119115130	+
chr7	128742260	128742260	+
chr2	151953918	151953918	+
chr1	182377777	182377777	+
chr3	187410219	187410219	+
chr21	20868610	20868610	+
chr20	53954873	53954873	+
chr3	60218801	60218801	+
chr13	75869577	75869577	+
chr9	78250967	78250967	+
chr5	100022072	100022072	+
chr6	111477411	111477411	+
chrX	41071398	41071398	+
chr18	54826911	54826911	+
chr8	55792802	55792802	+
chr9	75101540	75101540	+
chr5	10386274	10386274	+
chr21	35234721	35234721	+
chr8	48087642	48087642	+
chr10	62361312	62361312	+
chr5	92037937	92037937	+
chr7	95509177	95509177	+
chr7	95547396	95547396	+
chr8	95925293	95925293	+
chr10	106089020	106089020	+
chr7	139904381	139904381	+
chr3	183340603	183340603	+
chr3	187088543	187088543	+
chr2	235088968	235088968	+
chr8	2032778	2032778	+
chr9	25855279	25855279	+
chr5	35285550	35285550	+
chr14	56541570	56541570	+
chr14	68698034	68698034	+
chr4	71755538	71755538	+
chr1	103424968	103424968	+
chr1	148430547	148430547	+
chr3	169589785	169589785	+
chrX	3609594	3609594	+
chr9	24265901	24265901	+
chr15	63528281	63528281	+
chr7	77860010	77860010	+
chr9	110871028	110871028	+
chr7	111125296	111125296	+
chr3	130966179	130966179	+
chr3	140993171	140993171	+
chr4	22925108	22925108	+
chr20	52142459	52142459	+
chr1	55232260	55232260	+
chr4	63982433	63982433	+
chr11	74836431	74836431	+
chr11	95647793	95647793	+
chr9	99950065	99950065	+
chr5	141642278	141642278	+
chr3	197861657	197861657	+
chr18	12673299	12673299	+
chr7	33402330	33402330	+
chr7	41532011	41532011	+
chr3	70937770	70937770	+
chr2	187336770	187336770	+
chr3	4694570	4694570	+
chr19	4863706	4863706	+
chr4	13971190	13971190	+
chr22	27600938	27600938	+
chr16	57877429	57877429	+
chr16	72599739	72599739	+
chr13	91408464	91408464	+
chr10	102290671	102290671	+
chr6	109303661	109303661	+
chr5	142259767	142259767	+
chr2	151105543	151105543	+
chr3	167031344	167031344	+
chr9	27264946	27264946	+
chr11	30327196	30327196	+
chr3	49287801	49287801	+
chr2	54098593	54098593	+
chr11	122843283	122843283	+
chr3	144587407	144587407	+
chr5	25987546	25987546	+
chr12	54425212	54425212	+
chr6	95216077	95216077	+
chr2	114193845	114193845	+
chr1	119897917	119897917	+
chr5	124644628	124644628	+
chr8	144975633	144975633	+
chr1	157731806	157731806	+
chr5	171226078	171226078	+
chr16	3069746	3069746	+
chr10	9996702	9996702	+
chr19	15330772	15330772	+
chrX	15468175	15468175	+
chr9	19372301	19372301	+
chr13	31932928	31932928	+
chr21	34257670	34257670	+
chr7	91313929	91313929	+
chr13	96270109	96270109	+
chr13	97406905	97406905	+
chr13	113366189	113366189	+
chr2	123900509	123900509	+
chr9	128022031	128022031	+
chr2	162406648	162406648	+
chr3	187969875	187969875	+
chr1	243553951	243553951	+
chr5	10962099	10962099	+
chr9	16820517	16820517	+
chr1	59445000	59445000	+
chr10	70099630	70099630	+
chr8	79158064	79158064	+
chr10	80193841	80193841	+
chr14	87677670	87677670	+
chr10	94094939	94094939	+
chr6	105901602	105901602	+
chr9	123292427	123292427	+
chrX	2857186	2857186	+
chr8	28487504	28487504	+
chr9	34479478	34479478	+
chr17	47136783	47136783	+
chr2	100022063	100022063	+
chrX	116486205	116486205	+
chr3	188630620	188630620	+
chr6	16255596	16255596	+
chr2	19628247	19628247	+
chr5	24444348	24444348	+
chr7	31782429	31782429	+
chr3	33830943	33830943	+
chr8	34757704	34757704	+
chr16	58929741	58929741	+
chr4	71291507	71291507	+
chr7	92745994	92745994	+
chr3	138705854	138705854	+
chr3	153597964	153597964	+
chr1	192881968	192881968	+
chr1	248673194	248673194	+
chr7	14206059	14206059	+
chr1	19496316	19496316	+
chr11	20409309	20409309	+
chr18	29520101	29520101	+
chr1	32784764	32784764	+
chr1	46313192	46313192	+
chr17	48086162	48086162	+
chr6	64949965	64949965	+
chr10	112914722	112914722	+
chr7	129906980	129906980	+
chr5	153062654	153062654	+
chr5	181170927	181170927	+
chr3	15515032	15515032	+
chr1	22075097	22075097	+
chr11	28355702	28355702	+
chr19	29221346	29221346	+
chr6	42714444	42714444	+
chr6	53828992	53828992	+
chr1	57195418	57195418	+
chr17	59026832	59026832	+
chr17	64240957	64240957	+
chr16	64279321	64279321	+
chr6	100933790	100933790	+
chr2	101408577	101408577	+
chr2	171152049	171152049	+
chr19	14048371	14048371	+
chr22	32916877	32916877	+
chr5	36732567	36732567	+
chr4	51998208	51998208	+
chr15	75952894	75952894	+
chr14	97181867	97181867	+
chr12	123726025	123726025	+
chr1	164884894	164884894	+
chr2	228121391	228121391	+
chr11	72353871	72353871	+
chr14	74718856	74718856	+
chr6	75935369	75935369	+
chr12	92019178	92019178	+
chr5	94840767	94840767	+
chr9	124046335	124046335	+
chr2	203107134	203107134	+
chr15	36394610	36394610	+
chr15	64697696	64697696	+
chr10	69283875	69283875	+
[truncated: 3,352 more rows]
